# Supplementary material for: Specialized metabolic functions of keystone taxa sustain soil microbiome stability
Source: Microbiome. 2021 Jan 31;9:35. doi: 10.1186/s40168-020-00985-9 (PMC7849160; doi:10.1186/s40168-020-00985-9)
Supplement: Supplementary file 3 — Additional file 2: Supplementary dataset 1. Results of null modeling analysis. Supplementary dataset 2. The relative abundance and variation degree of each OTU in every treatment. Supplementary dataset 3. The average variation degree (AVD) valves on different rarefaction depths of sequencing reads. Supplementary dataset 4. The relative abundance of every functional group by taxonomic annotation of the shotgun metagenomic sequencing data. [file 40168_2020_985_MOESM2_ESM.xlsx]

## Sheet: Dataset1Null modeling_analysis
D1ΔP1	D2ΔP1	D3ΔP1	D4ΔP1	D1ΔP2	D2ΔP2	D3ΔP2	D4ΔP2	D1ΔP3	D2ΔP3	D3ΔP3	D4ΔP3	D1ΔP4	D2ΔP4	D3ΔP4	D4ΔP4
-2.32848	-1.74304	-1.06641	0.14425	-1.74937	-0.892246	0.486198	1.61106	-1.28001	-1.03414	1.02664	3.06824	0.498731	0.779629	2.12684	4.65408
-2.24658	-1.71697	-0.743434	0.219596	-1.21431	-0.751305	0.518713	1.71677	-1.24539	-0.984482	1.09641	3.34514	0.669186	0.960985	2.2116	4.73282
-2.24529	-1.66659	-0.54246	0.296314	-1.13404	-0.555844	0.587231	1.77498	-1.16907	-0.915869	1.3529	3.48041	0.683687	1.11196	2.34661	4.76239
-2.20971	-1.64392	-0.506267	0.381761	-1.12145	-0.513531	0.597814	1.85027	-1.14857	-0.860025	1.41318	3.54071	0.792745	1.11994	2.35895	4.78986
-2.13598	-1.54087	-0.49897	0.403064	-1.07954	-0.474026	0.602836	1.85833	-1.14312	-0.780157	1.4476	3.60118	0.86985	1.13922	2.36076	4.9771
-2.08227	-1.54011	-0.460415	0.405847	-0.927556	-0.461641	0.625012	1.89001	-1.04497	-0.757988	1.52206	3.61146	0.897683	1.15456	2.3652	5.02871
-2.04158	-1.50956	-0.44297	0.446075	-0.899887	-0.439757	0.697066	1.90654	-1.01145	-0.731443	1.52925	3.71903	0.917865	1.15973	2.53198	5.02993
-2.01184	-1.49734	-0.428543	0.45796	-0.892042	-0.428253	0.706192	1.92961	-1.01113	-0.718577	1.54537	3.73484	0.919414	1.17003	2.56807	5.05316
-1.99097	-1.4811	-0.301849	0.492995	-0.834158	-0.367981	0.736101	1.94861	-0.978057	-0.691464	1.58346	3.92127	1.04535	1.23119	2.67033	5.07275
-1.96731	-1.41805	-0.268961	0.49459	-0.831187	-0.360839	0.755661	1.97505	-0.940881	-0.689425	1.61191	3.93172	1.05252	1.25612	2.67685	5.07891
-1.87314	-1.39782	-0.262528	0.497753	-0.826529	-0.357512	0.758237	1.9948	-0.901488	-0.687179	1.61588	3.97352	1.06487	1.26003	2.68375	5.1261
-1.8507	-1.39566	-0.236302	0.516388	-0.812183	-0.354761	0.783457	1.99835	-0.880994	-0.686204	1.61669	3.99154	1.06512	1.27323	2.68775	5.12862
-1.84555	-1.39367	-0.210467	0.519289	-0.799473	-0.354735	0.792972	1.99883	-0.852636	-0.677071	1.63138	4.0106	1.06995	1.31582	2.71874	5.14315
-1.83038	-1.38939	-0.204305	0.536446	-0.772686	-0.354333	0.798235	2.02399	-0.788619	-0.663468	1.64432	4.01445	1.07731	1.34035	2.72393	5.1484
-1.79321	-1.38094	-0.20163	0.694921	-0.768768	-0.339185	0.800746	2.03315	-0.779935	-0.627109	1.64451	4.01587	1.08495	1.51935	2.73674	5.16434
-1.77111	-1.36686	-0.196706	0.703433	-0.745146	-0.336116	0.801909	2.0504	-0.679893	-0.613838	1.65795	4.02287	1.09673	1.55427	2.76296	5.16638
-1.76786	-1.35005	-0.162108	0.720242	-0.740236	-0.333896	0.806847	2.08552	-0.64886	-0.602156	1.65826	4.02506	1.25426	1.55843	2.78574	5.16964
-1.74653	-1.32478	-0.145645	0.748698	-0.735892	-0.320574	0.807839	2.09048	-0.616612	-0.529703	1.66408	4.04263	1.27094	1.58687	2.78615	5.17274
-1.68871	-1.30569	-0.14078	0.764414	-0.717462	-0.313212	0.815461	2.1006	-0.485014	-0.507946	1.66504	4.04347	1.29431	1.59077	2.78746	5.17536
-1.68339	-1.30473	-0.111648	0.81448	-0.70179	-0.297364	0.821419	2.1459	-0.482166	-0.468361	1.69299	4.05697	1.31379	1.6458	2.78876	5.18193
-1.57796	-1.26573	-0.109697	0.816857	-0.691939	-0.292942	0.823411	2.17344	-0.480258	-0.458607	1.6931	4.08041	1.33317	1.66839	2.80749	5.18211
-1.53672	-1.25012	-0.0837676	0.851742	-0.689623	-0.287491	0.83771	2.23081	-0.262939	-0.369765	1.70071	4.08994	1.33391	1.67201	2.84617	5.18285
-1.51547	-1.24502	-0.0421014	0.855129	-0.586136	-0.259677	0.849101	2.2313	-0.260563	-0.353947	1.74716	4.09188	1.37448	1.67844	2.85511	5.19432
-1.47136	-1.17911	-0.0334233	0.863597	-0.535695	-0.256945	0.850314	2.23806	-0.19067	-0.293186	1.76924	4.09744	1.4362	1.70113	2.85512	5.24165
-1.45343	-1.13762	-0.0112135	1.0197	-0.510502	-0.230328	0.856726	2.25342	-0.177309	-0.222259	1.77304	4.10051	1.48169	1.73929	2.86463	5.25929
-1.45036	-1.11054	0.0340536	1.07567	-0.494449	-0.218284	0.862853	2.25395	-0.118491	-0.138883	1.78055	4.11391	1.50857	1.74109	2.87005	5.31906
-1.42337	-1.09168	0.0394118	1.07666	-0.487947	-0.207063	0.869183	2.26934	-0.0479213	-0.112887	1.7833	4.11474	1.50977	1.75832	2.87442	5.36692
-1.4098	-1.08204	0.0630544	1.09838	-0.447275	-0.203156	0.87242	2.28997	-0.020433	-0.0691456	1.78542	4.12389	1.51325	2.26763	2.88611	5.40211
-1.40557	-1.05305	0.0715091	1.10932	-0.445949	-0.20009	0.877526	2.32751	-0.016542	-0.0543587	1.79901	4.16047	1.53258	2.27137	2.89276	5.41092
-1.40118	-1.02843	0.074571	1.12549	-0.42775	-0.194484	0.879393	2.36467	0.0683328	-0.000993226	1.81899	4.16481	1.6056	2.32029	2.91989	5.42149
-1.39625	-1.02316	0.0775026	1.24859	-0.42498	-0.152205	0.896262	2.36805	0.350231	0.0688034	1.83878	4.18544	1.6399	2.32117	2.96891	5.51363
-1.37341	-0.99968	0.0802709	1.2848	-0.424188	-0.147077	0.899218	2.37839	0.381043	0.07974	1.84486	4.18611	1.66331	2.32674	2.98005	5.536
-1.35458	-0.986467	0.104556	1.31594	-0.405402	-0.145804	0.906419	2.38475	0.442495	0.13052	1.84569	4.19249	1.71434	2.37675	2.98531	5.5576
-1.32972	-0.979414	0.117315	1.32035	-0.400804	-0.12755	0.924038	2.39169	0.622572	0.253899	1.84847	4.19291	1.85035	2.82194	3.06132	5.56382
-1.25804	-0.959783	0.127733	1.32041	-0.395011	-0.116614	0.93149	2.41669	0.69918	0.295735	1.87702	4.19403	1.90257	2.8689	3.0713	5.59119
-1.24971	-0.958906	0.15084	1.38471	-0.394707	-0.106948	0.933796	2.42058	0.791182	0.43806	1.88997	4.19943	2.25501	3.99955	3.18045	5.7421
-1.22958	-0.928896	0.165399	1.41053	-0.387306	-0.0888937	0.952072	2.44882	0.875808	0.940778	1.89549	4.2028
-1.21191	-0.906195	0.165801	1.42883	-0.386989	-0.0789514	0.971921	2.46236	0.923402	0.966555	1.89731	4.21117
-1.15013	-0.876138	0.174876	1.47482	-0.357247	-0.0668782	0.981702	2.51768	1.05318	1.08317	1.90423	4.21735
-1.10595	-0.871894	0.181489	1.47641	-0.349237	-0.0644848	0.989537	2.51874	1.05642	1.3429	1.90744	4.22112
-1.10548	-0.847199	0.20673	1.47814	-0.345904	-0.061777	0.989685	2.52	1.10303	1.34328	1.9142	4.22661
-1.09729	-0.835494	0.209639	1.48312	-0.321847	-0.0611336	1.00411	2.52246	1.18534	1.46685	1.93194	4.23057
-1.09533	-0.828527	0.296678	1.48407	-0.31356	-0.0254196	1.01033	2.52361	1.22877	1.48582	1.94472	4.2548
-1.04179	-0.818181	0.301713	1.4922	-0.302288	-0.0198597	1.0172	2.52968	1.23407	1.50354	1.94762	4.26273
-1.03903	-0.743355	0.368756	1.51501	-0.301824	-0.0184678	1.02158	2.54391	1.23681	1.54897	1.96262	4.27533
-1.0278	-0.738857	0.370539	1.52113	-0.299684	-0.0177796	1.02505	2.54691	1.24833	1.63659	1.97957	4.29697
-0.940555	-0.733998	0.377028	1.55253	-0.230089	0.0222148	1.02611	2.55041	1.26248	1.66394	1.98102	4.30269
-0.899257	-0.728536	0.387339	1.56527	-0.221459	0.0415152	1.02626	2.59005	1.27248	1.6681	1.98643	4.31386
-0.880756	-0.699617	0.403322	1.56799	-0.184764	0.0487545	1.03479	2.59202	1.27977	1.7143	1.98998	4.31481
-0.826338	-0.699607	0.429423	1.58721	-0.156718	0.0642004	1.0451	2.60258	1.28445	1.73274	2.00961	4.32916
-0.819506	-0.695303	0.437944	1.61183	-0.141935	0.0721838	1.05012	2.64054	1.2944	1.79572	2.02856	4.33399
-0.785651	-0.690095	0.446837	1.64123	-0.134251	0.0914208	1.05745	2.65156	1.30294	1.86637	2.04405	4.34461
-0.763965	-0.662269	0.496206	1.65058	-0.12691	0.103541	1.0596	2.71955	1.31805	1.87378	2.0686	4.35372
-0.758387	-0.649389	0.51203	1.66272	-0.125665	0.144946	1.06305	2.72192	1.32729	1.89468	2.10512	4.36876
-0.75712	-0.634153	0.515838	1.68024	-0.0670791	0.1696	1.08067	2.72324	1.34961	1.90966	2.12288	4.37398
-0.750945	-0.611226	0.518821	1.73821	-0.0580352	0.177917	1.0808	2.73532	1.37766	1.91598	2.13562	4.39234
-0.737854	-0.605396	0.522307	1.75391	-0.00694065	0.183542	1.08973	2.74579	1.40262	1.95074	2.15655	4.39436
-0.736319	-0.595152	0.525264	1.78285	-0.00390161	0.184085	1.09292	2.75266	1.40905	2.0112	2.17427	4.45065
-0.727303	-0.58462	0.525405	1.78709	0.0102476	0.184314	1.09389	2.7576	1.49688	2.05101	2.19191	4.47279
-0.722865	-0.55356	0.531174	1.80908	0.0352024	0.190294	1.11221	2.7629	1.50599	2.05894	2.2042	4.47298
-0.693144	-0.540566	0.634663	1.81087	0.0457647	0.199751	1.11905	2.77619	1.51956	2.06077	2.20422	4.48549
-0.692211	-0.517382	0.672563	1.81383	0.0605545	0.209798	1.14358	2.7793	1.53738	2.12016	2.22686	4.48884
-0.678714	-0.515344	0.672968	1.82499	0.0638736	0.211945	1.1499	2.81128	1.54647	2.25146	2.27691	4.49768
-0.650962	-0.499148	0.730251	1.82683	0.0677379	0.212036	1.1609	2.82111	1.55586	2.30394	2.28287	4.50291
-0.646042	-0.495521	0.739444	1.84322	0.0685282	0.237493	1.16092	2.83172	1.57283	2.33447	2.29328	4.53065
-0.62281	-0.457352	0.758632	1.8547	0.0688824	0.24622	1.1671	2.8486	1.60767	2.39236	2.33032	4.56283
-0.622601	-0.418273	0.780137	1.86555	0.0708498	0.246735	1.19602	2.86158	1.64586	2.40415	2.38067	4.57361
-0.609591	-0.402227	0.787237	1.87255	0.0790354	0.248019	1.21589	2.88536	1.81761	2.45202	2.44339	4.61325
-0.601991	-0.402081	0.79455	1.89603	0.0898383	0.271993	1.21646	2.88873	1.87713	2.51355	2.44967	4.61739
-0.585808	-0.372068	0.808094	1.90652	0.0912074	0.294094	1.23711	2.88928	1.95965	2.68862	2.47307	4.62831
-0.54504	-0.350267	0.851585	1.93249	0.0953232	0.3055	1.25571	2.89113	1.99203	2.73295	2.48321	4.71624
-0.521632	-0.325234	0.897087	1.93499	0.0953764	0.330806	1.26162	2.90622	2.05073	3.01888	2.70996	4.94379
-0.519125	-0.32406	0.906905	1.95216	0.0985879	0.380291	1.26195	2.9166
-0.489499	-0.322057	0.935706	1.9601	0.103283	0.380438	1.29037	2.91849
-0.477415	-0.31492	0.95704	1.97871	0.105312	0.4558	1.32021	2.93072
-0.477207	-0.309074	0.995412	1.99933	0.106015	0.456199	1.32775	2.93419
-0.46212	-0.280672	0.998909	2.01956	0.12857	0.564799	1.37081	2.94056
-0.457393	-0.261209	1.02985	2.04964	0.140318	0.573114	1.38572	2.94222
-0.452583	-0.247409	1.04187	2.05321	0.146762	0.651298	1.42507	2.94226
-0.410518	-0.240583	1.05078	2.06004	0.179543	0.75467	1.42602	2.9525
-0.401456	-0.230843	1.0657	2.06741	0.189053	0.842707	1.44392	2.96424
-0.379574	-0.209338	1.08083	2.09663	0.193284	0.930442	1.44525	2.98244
-0.370983	-0.185817	1.08467	2.10846	0.196537	0.937976	1.47322	2.98722
-0.365125	-0.112385	1.124	2.12124	0.217429	1.00561	1.55044	3.02357
-0.355417	-0.100692	1.13669	2.13451	0.224976	1.01057	1.567	3.03088
-0.333645	-0.097944	1.13777	2.1346	0.237349	1.06844	1.57786	3.03979
-0.321968	-0.0878453	1.13838	2.13786	0.264599	1.08207	1.5881	3.06174
-0.312445	-0.0859552	1.15319	2.14082	0.27352	1.11755	1.61968	3.09706
-0.284902	-0.0765169	1.16832	2.14905	0.273521	1.12882	1.6245	3.16038
-0.267837	-0.0758437	1.17294	2.17242	0.290078	1.12981	1.63385	3.19342
-0.245432	-0.0502847	1.17319	2.20049	0.309062	1.16601	1.6599	3.22129
-0.244416	-0.00915433	1.18301	2.23157	0.337094	1.17974	1.66459	3.22279
-0.239172	-0.000310092	1.18459	2.23964	0.341495	1.19516	1.68349	3.22893
-0.235099	0.00260025	1.18488	2.24554	0.364531	1.21056	1.68874	3.23038
-0.214427	0.0450818	1.18964	2.25636	0.420994	1.25906	1.70548	3.2347
-0.200849	0.0459066	1.19257	2.26399	0.493994	1.32044	1.71731	3.24598
-0.187229	0.0617602	1.19389	2.27383	0.506745	1.36445	1.73606	3.3681
-0.178966	0.0852709	1.20927	2.28761	0.582353	1.36868	1.74512	3.37124
-0.161504	0.0877552	1.20986	2.28947	0.591647	1.37274	1.77042	3.41288
-0.160782	0.0988114	1.22839	2.30344	0.612878	1.38345	1.79338	3.48518
-0.146076	0.110059	1.2416	2.31288	0.642095	1.39763	1.81275	3.55114
-0.142538	0.123153	1.24379	2.32722	1.11881	1.46233	1.83579	3.57815
-0.117537	0.137304	1.24628	2.34859	1.12548	1.48601	1.84236	3.68698
-0.0429272	0.145756	1.2699	2.35921	1.22209	1.50178	1.84616	3.71875
-0.0339507	0.15098	1.28826	2.39255	1.25293	1.56157	2.0076	3.72769
-0.0293904	0.152596	1.29399	2.42133	1.36592	1.5833	2.02546	3.86686
-0.0107585	0.200242	1.2945	2.43208	1.5211	1.64917	2.0276	4.07156
0.00616371	0.245572	1.2954	2.43237	1.54211	1.65267	2.23099	4.1776
0.0204985	0.24792	1.29739	2.43459
0.0205792	0.298963	1.32466	2.47526
0.0206684	0.327226	1.33426	2.49389
0.0857578	0.332242	1.34782	2.49834
0.112217	0.337538	1.36149	2.52801
0.130139	0.381753	1.36211	2.53896
0.170627	0.408593	1.37879	2.5421
0.195078	0.417361	1.38489	2.54227
0.286209	0.450896	1.39224	2.56331
0.292182	0.469584	1.39523	2.57105
0.325488	0.474913	1.42112	2.58861
0.327914	0.478253	1.42502	2.59011
0.32842	0.492733	1.42777	2.60481
0.335346	0.502125	1.42852	2.61734
0.35654	0.517942	1.44267	2.63637
0.357739	0.534944	1.44619	2.63692
0.44878	0.544998	1.45023	2.65279
0.460599	0.589093	1.46929	2.66102
0.468447	0.64268	1.47331	2.67824
0.52048	0.663143	1.47346	2.68848
0.54474	0.69104	1.51048	2.69026
0.601172	0.693624	1.52828	2.70629
0.612071	0.712992	1.52944	2.71645
0.627463	0.728583	1.54063	2.72756
0.633242	0.746829	1.5443	2.73742
0.636606	0.75326	1.54649	2.74169
0.638913	0.775848	1.56406	2.81221
0.670662	0.809012	1.62913	2.82844
0.728959	0.822573	1.63106	2.87162
0.731102	0.909225	1.70705	2.88193
0.735639	0.916827	1.72045	2.93583
0.777112	0.97327	1.75057	2.94537
0.783517	1.07133	1.77881	2.99369
0.797931	1.12831	1.88417	3.01733
0.849898	1.21513	1.9983	3.06602
1.23462	1.33016	2.09437	3.09386

## Sheet: Dataset2Variation_Degree
Rank	OTURA1	D1P4	D1P5	D1P6	D1P7	D1P8	OTURA2	D2P4	D2P5	D2P6	D2P7	D2P8	OTURA3	D3P4	D3P5	D3P6	D3P7	D3P8	OTURA4	D4P4	D4P5	D4P6	D4P7	D4P8
1	8.552	1.5706	0.0391283	0.0578715	0.374428	0.877432	9.981	0.578232	0.950657	0.852	1.39994	0.164585	13.947	0.76123	1.60685	0.477686	1.06153	0.274747	13.7537	0.397407	0.856097	1.30167	1.68282	0.469386
2	6.46433	1.61128	0.745538	0.448821	0.109315	0.00760369	8.356	0.123989	1.5605	0.990815	0.220537	0.655302	11.4867	1.93738	0.0593487	0.229642	0.205966	1.40629	8.006	0.680324	1.79029	0.125379	1.01394	1.25724
3	4.24667	1.23522	0.405945	0.0330665	1.11953	0.323327	7.38933	1.46345	0.65241	0.568298	0.666913	0.761353	6.90867	1.34253	1.20822	0.204866	0.579101	1.2402	6.86967	1.05539	1.49537	1.08883	0.976309	0.944346
4	3.29767	0.960004	0.471081	0.0823835	0.74848	1.15502	4.232	1.48056	0.465422	0.425465	0.64743	0.962151	5.406	0.756473	0.150465	1.17383	0.224898	1.38327	5.579	2.00443	0.733309	0.362705	0.201281	1.23368
5	3.813	1.39594	0.0354724	0.302065	0.0315199	1.02688	4.391	0.841553	1.23162	0.442304	0.735089	0.984843	4.87233	0.552341	0.373373	1.33736	0.231867	1.16492	3.89833	0.985039	1.57049	0.17321	0.878236	1.48232
6	7.06767	1.09558	0.623861	0.0232933	0.742468	1.05368	4.921	0.579195	0.410255	1.77002	0.384726	0.384778	3.763	0.937672	0.458997	0.179826	0.632727	1.81885	2.65067	1.29862	0.955209	1.4641	1.06062	0.451915
7	0.489667	0.710093	0.929119	0.509781	1.21936	0.0899285	3.11833	1.23649	0.192595	0.746473	1.0946	0.806109	3.60267	2.23557	0.293653	0.404093	0.346037	0.661241	3.295	0.785676	0.726888	0.560863	1.98871	0.707728
8	1.70333	0.277507	1.59409	0.0599295	0.292914	0.763742	1.835	0.105585	0.767211	1.67117	0.517886	0.540595	2.73033	1.00406	0.38433	0.0300704	1.9623	0.623327	2.46267	0.476441	0.550891	0.712325	1.93512	0.987908
9	0.576	0.186202	0.611468	0.446777	0.0020084	1.64244	1.915	0.849704	0.221457	0.617527	0.387332	1.64204	2.58867	2.24098	0.501075	0.239669	0.77227	0.616757	2.837	1.05724	1.02459	0.824287	1.10538	1.52668
10	1.16	1.45997	0.493559	0.247176	0.0468343	0.766073	0.973	0.016405	1.67133	0.414701	0.5271	0.835001	1.811	0.700699	0.390735	1.35523	0.236825	1.11474	1.86733	1.99997	0.629586	0.494723	0.234551	1.23675
11	1.85433	1.5886	0.371563	0.327421	0.352836	0.336784	0.670333	0.405073	1.73258	0.542175	0.185707	0.628696	1.60433	1.22791	1.34627	0.549502	0.827579	0.801855	1.11367	2.01938	0.884662	0.664055	0.350271	0.94748
12	0.0483333	0.527963	0.627963	0.427146	0.301635	1.48144	0.362667	0.971052	1.24616	0.245851	0.837035	0.816713	1.52167	1.16022	0.681545	0.402373	0.626397	1.5984	0.543667	0.844136	0.811486	0.343213	0.711186	2.03597
13	0.926	0.841366	0.848419	0.684183	1.05146	0.174329	0.214667	1.69779	0.0290189	0.621921	0.48506	0.650853	1.196	0.937672	0.458997	0.179826	1.97437	0.477214	0.974	0.817513	0.306285	1.82771	0.824567	0.883762
14	4.46133	0.366378	1.68063	0.183104	0.420854	0.410297	0.968667	1.1473	0.951566	0.482936	0.753528	0.951472	1.154	0.937672	0.458997	0.179826	0.632727	1.81885	1.39833	2.04555	0.602283	0.583173	0.268586	1.11805
15	0.871	1.48961	0.369222	0.440316	0.00820193	0.688279	2.734	1.06846	0.761103	0.149708	1.19025	0.897958	1.126	0.771168	0.271712	1.37179	0.204057	1.11	2.84733	0.980996	0.953701	0.749193	1.8192	0.590637
16	0.577333	0.701149	0.912185	0.20272	0.082918	1.3277	0.628667	0.45804	0.337105	0.460639	0.481165	1.80588	1.10233	1.73188	0.221333	0.508947	1.00104	1.10106	0.118333	0.780163	2.08915	0.547214	0.647214	0.706408
17	0.295333	0.318881	0.504111	0.210919	0.241602	1.67551	0.0513333	0.819772	0.819772	0.850876	0.455922	1.29366	1.039	0.937672	0.458997	0.179826	0.632727	1.81885	1.981	0.972312	0.575926	1.74246	0.839362	0.898557
18	3.57633	0.267511	0.995597	0.868394	0.268741	1.12774	0.799333	0.430051	0.378252	1.77847	0.480051	0.479051	0.781	0.97707	0.498395	0.219223	0.510128	1.81445	0.244	0.796605	0.763955	0.563655	0.597147	2.04731
19	0.758667	0.568804	1.50695	0.0857801	0.0459701	0.777961	2.745	1.30278	0.0243355	0.646342	1.24434	0.561175	0.780667	0.708159	0.69164	1.35746	0.363078	0.934853	1.28033	0.921278	0.334917	1.83987	0.788328	0.787786
20	0.147667	0.762374	0.971185	0.364261	0.194999	1.1743	0.700667	1.75569	0.3638	0.370637	0.525662	0.524662	0.755667	1.03067	0.535316	0.272825	1.9508	0.191325	0.695667	0.865263	0.486753	0.607608	0.742715	2.02828
21	0.923667	0.917363	1.39032	0.321475	0.160768	0.433666	2.46133	1.63588	0.0566331	0.386233	0.433086	0.962263	0.742	1.88208	0.0749061	0.821838	0.637645	0.847653	0.290333	0.780163	0.747514	0.547214	0.647214	2.04805
22	0.400667	0.439651	0.63787	0.226578	0.0895642	1.61454	1.248	1.15488	0.626368	0.206536	1.02354	1.07318	0.604	0.732152	0.0483263	1.33407	0.34707	1.19167	1.80033	0.780163	0.747514	0.547214	0.647214	2.04805
23	0.271667	0.616688	0.964961	0.0829382	0.148273	1.35044	1.06933	0.714017	0.240889	0.545065	0.192321	1.76122	0.601	0.830902	0.490448	0.274377	0.608589	1.81395	0.586667	2.01784	0.532365	0.950906	0.216921	0.878035
24	1.03867	0.351762	0.467235	0.25698	0.200547	1.67652	0.190667	0.498051	0.202638	0.518119	0.506509	1.79425	0.563333	0.937672	0.458997	0.179826	0.632727	1.81885	0.306	1.18393	0.812929	1.81216	0.476245	0.3315
25	0.0653333	0.0433561	0.752839	0.0784	0.426498	1.61438	0.484667	0.0444523	1.6694	0.64832	0.737342	0.417261	0.538333	1.93151	0.67309	0.446559	0.800758	0.803169	0.221333	1.22274	0.829574	1.53057	1.12815	0.401101
26	0.639	1.58195	0.198376	0.419907	0.359332	0.404331	0.809	1.24429	0.158001	0.560571	1.36526	0.472477	0.521333	0.984814	0.479272	0.226967	1.97012	0.358411	0.419	0.783741	0.751091	1.88882	0.650791	0.695641
27	0.94	0.416577	1.2815	0.141068	1.01262	0.544393	0.426667	1.30831	0.664145	0.217747	1.0751	0.768676	0.514333	0.80993	0.859483	1.37814	0.368914	0.691763	0.629333	0.423376	0.553315	0.662602	1.9181	1.07125
28	1.40333	1.28418	0.359773	0.113754	0.617891	0.912307	0.447333	0.558078	1.25944	0.743622	0.8372	0.888389	0.508333	1.01243	0.371176	1.51759	0.681817	0.437311	1.47567	0.783081	0.750431	0.550131	0.638438	2.04803
29	1.46833	0.108005	0.966585	0.006255	1.52207	0.253735	0.0196667	0.680019	0.680019	0.700087	1.41597	0.753088	0.497	0.939552	0.460878	0.174176	0.634607	1.81884	0.569333	0.786109	0.75346	0.553159	0.629281	2.04795
30	0.633667	0.0214996	1.08105	0.0435561	0.401154	1.41714	0.772	0.903381	0.764341	0.377364	1.31327	0.840746	0.471333	0.937672	0.458997	0.179826	0.632727	1.81885	0.381667	1.0921	1.81529	0.627097	0.959153	0.782977
31	0.021	0.0203268	0.0550817	1.31493	0.0572141	1.29247	0.609667	1.26103	0.619853	0.843955	0.88766	0.673954	0.468667	0.944909	0.466234	0.187063	0.610874	1.81871	0.009	2.1218	0.747514	0.547214	0.647214	0.706408
32	0.362	0.370766	0.898152	0.25018	0.262129	1.45697	1.24867	1.41464	0.0984667	0.211407	1.36563	0.210882	0.461	0.935342	0.363498	0.17866	1.31752	1.51256	0.248333	1.06084	1.02819	0.827887	1.40663	1.23622
33	0.346	1.21271	1.29406	0.0729851	0.0746811	0.0796488	0.484667	1.03134	0.52768	0.51125	1.07185	1.10735	0.453667	0.91875	1.30956	0.463369	1.00741	0.990631	0.280667	0.996296	1.02449	0.125228	1.41391	1.50872
34	0.504667	0.088963	1.2629	0.484227	0.31499	1.14317	0.465333	0.475832	1.47565	0.401837	0.701458	0.937259	0.440667	0.736114	0.485003	1.19226	0.212173	1.28874	0.829	0.842349	0.8097	0.349272	0.709399	2.03666
35	0.264	0.596018	0.913579	0.171311	0.716494	1.16441	0.335333	0.835477	0.51716	0.601751	0.518122	1.5452	0.432667	0.844885	0.440965	1.21188	0.631404	1.17155	0.0283333	0.780163	0.747514	0.547214	0.647214	2.04805
36	0.336	1.47021	0.0957203	0.237694	0.0145927	0.922208	1.01933	0.723301	0.19737	0.68671	0.0441411	1.72045	0.394667	0.605246	1.48133	0.068449	0.186848	1.35673	0.649	1.10553	0.973679	0.813059	1.0444	1.57381
37	0.341333	0.762585	0.953395	1.20766	0.215739	0.292578	0.377667	0.86975	0.587834	0.345838	0.27571	1.63664	0.379	0.849389	0.932618	0.910317	1.03754	0.98409	0.723667	2.00953	0.952705	0.550667	0.358148	0.990853
38	0.430333	0.587725	0.687725	0.431455	0.59498	1.31193	0.347667	1.21681	0.881921	0.537907	0.735283	0.914606	0.368667	1.03235	0.553675	0.274503	0.320741	1.7909	0.463	2.01911	0.436369	0.567694	0.33265	1.20894
39	0.190667	0.56828	0.758313	0.188105	0.242125	1.47257	0.489667	0.614853	0.355858	0.634921	1.75658	0.0800174	0.367667	0.942427	0.424752	0.210581	0.630982	1.81837	0.0736667	0.780163	0.747514	0.547214	0.647214	2.04805
40	0.042	1.37306	0.0648618	0.765525	0.0931308	0.765525	0.269667	1.75332	0.485069	0.419186	0.344067	0.534069	0.363667	0.574256	0.478991	1.44729	0.486708	0.892476	0.234333	0.991777	0.630279	1.71825	0.90403	0.844568
41	1.501	0.417486	0.598979	1.55268	0.145566	0.481784	0.221333	1.45429	0.485946	0.374379	0.631268	1.02366	0.362	1.1994	0.72073	1.13549	0.909474	0.738946	0.474667	2.08253	0.650655	0.496959	0.421507	1.03995
42	0.235333	1.2954	0.0982176	0.293902	0.0586304	1.15835	0.058	1.4104	0.557751	0.437089	0.152451	1.18622	0.343	0.66254	0.652964	1.15405	0.445993	1.24282	0.087	0.780163	0.747514	0.547214	0.647214	2.04805
43	0.544	0.587083	0.752368	0.0969012	0.136595	1.49976	0.516	0.139708	1.61548	0.0938814	0.758509	0.86008	0.339333	0.937672	0.458997	0.179826	0.632727	1.81885	0.564333	2.11296	0.576626	0.572781	0.727531	0.762571
44	0.370333	0.122598	1.51786	0.983633	0.118548	0.293082	0.418667	0.61736	0.61736	1.61568	0.66736	0.335464	0.334	1.62899	1.03623	0.316709	0.792426	1.00197	0.364667	0.819652	0.787003	0.42432	0.686702	2.04362
45	0.217333	1.09251	0.47363	0.133497	0.61336	1.09874	0.211667	0.38014	1.75363	0.400208	0.597058	0.405295	0.325	1.20547	0.726794	0.447622	0.970191	1.39035	0.328333	1.93643	0.553815	1.23448	0.472529	0.316235
46	0.054	0.525794	0.625794	0.625794	0.831883	1.1455	0.0916667	0.743842	0.743842	1.59403	0.329537	0.384816	0.323333	1.12915	0.390785	0.144906	1.6945	1.09682	0.405	2.08903	0.719434	0.473243	0.420275	1.00262
47	0.0933333	0.646109	1.62244	0.217291	0.00576359	0.353273	0.172333	1.60579	0.133053	0.239029	0.663444	0.925432	0.314667	0.937672	0.458997	0.179826	1.97437	0.477214	0.298667	0.489158	0.333866	0.675775	1.87698	1.17062
48	0.120333	0.830147	0.930147	0.439329	0.196774	1.12419	1.018	1.36435	0.291421	0.250766	0.104921	1.38915	0.301333	0.937672	0.458997	0.179826	0.632727	1.81885	0.410333	2.06654	0.594398	0.575436	0.352324	1.07093
49	0.282667	1.57103	0.393684	0.102107	0.457592	0.41765	0.185	0.585891	1.53539	0.0670538	0.0713242	1.09681	0.283667	1.03257	1.77254	0.274727	0.727628	0.164414	0.29	1.46316	0.46884	0.764246	1.10218	1.4588
51	1.093	0.0741443	0.429602	1.6778	0.318431	0.455621	0.169333	1.6251	0.136886	0.365132	0.592919	0.893003	0.282667	0.683435	0.463631	0.857524	1.03586	1.36044	0.381667	0.857809	0.673616	0.403088	1.97787	0.835801
52	0.248	1.36026	0.263249	0.349056	0.216056	0.964006	0.223333	0.429999	1.61965	0.592825	0.242068	0.827963	0.281	1.41379	0.320655	0.404025	1.7704	0.329014	0.462667	0.787084	0.754434	0.554134	0.626323	2.04792
53	0.111333	0.532643	0.632643	0.0403867	0.00348417	1.60219	0.112667	0.123955	1.52355	0.116031	1.19566	0.424882	0.274	1.17342	0.0404882	1.45499	0.805685	0.456972	0.161333	1.05281	0.501617	0.874765	1.31639	1.522
54	0.242	1.53319	0.527186	0.0894024	0.411576	0.483832	0.339	0.815073	0.345588	0.69388	0.350717	1.61276	0.260667	0.937672	0.458997	0.179826	0.632727	1.81885	0.368333	1.9895	0.670735	0.603625	0.337352	1.17904
55	0.243667	1.119	0.09768	0.412945	0.537348	1.14572	0.101667	0.483512	0.483512	0.385725	0.381984	1.80367	0.249	0.511047	0.127396	1.26566	0.671717	1.21304	0.778	0.812561	0.779912	0.579612	1.98591	0.606265
56	0.216333	0.431241	0.467427	1.35047	0.536415	0.777873	0.279333	1.30074	1.44598	0.133347	0.143652	0.14069	0.248667	0.846532	0.0439772	0.300634	1.89594	0.820567	0.00266667	0.780163	0.747514	1.88885	0.647214	0.706408
57	0.306	1.42636	0.580866	0.212652	0.562032	0.496111	0.208	0.464791	1.48088	0.371469	0.769549	0.89372	0.243333	0.937672	0.458997	0.179826	0.632727	1.81885	0.0366667	0.780163	0.747514	0.547214	0.647214	2.04805
58	0.728667	0.546694	0.646694	0.564715	0.739946	1.21816	0.128333	1.02793	0.519572	0.704511	1.38019	0.486136	0.230333	1.06864	0.58997	0.310798	0.18886	1.76121	0.0406667	0.780163	0.747514	0.547214	0.647214	2.04805
59	0.26	0.510601	0.772865	0.297265	0.336432	1.4443	0.048	0.417214	0.417214	0.437281	1.80885	0.466214	0.229667	0.889622	0.474786	0.195614	0.648516	1.81817	0.513667	2.1218	0.747514	0.547214	0.647214	0.706408
60	0.371	1.54484	0.615006	0.470073	0.212413	0.0473493	0.435	0.505591	0.505591	0.525659	0.17801	1.78378	0.225667	0.886658	1.05908	0.416956	0.803363	1.407	0.327333	2.10211	0.629161	0.575551	0.494746	0.929196
61	0.152333	1.39083	0.213684	0.0243797	0.066391	1.06791	0.455333	0.799577	0.514144	0.719439	0.702609	1.43948	0.215	0.61489	0.06363	0.416982	1.83422	0.921754	0.0223333	0.780163	0.747514	0.547214	0.647214	2.04805
62	0.0846667	0.0340279	1.02686	1.43743	0.170797	0.415387	0.092	1.04725	0.551559	0.618463	0.316634	1.43972	0.207667	0.604032	0.069642	0.16762	1.78626	1.14002	0.109667	1.12574	1.25454	1.3193	0.992788	0.847159
63	0.614667	0.453381	0.110493	1.48235	0.036273	0.903189	0.0463333	1.3502	0.426757	0.426966	0.079577	1.31976	0.207333	0.763879	0.243777	1.17843	0.533503	1.31839	0.169667	0.721631	0.595323	0.754045	0.63551	2.03245
64	0.451333	0.446351	0.546351	0.436557	0.0389129	1.59035	0.196	0.874125	1.21012	0.437548	0.818746	0.917016	0.200333	1.063	1.62957	0.141975	0.326101	1.03042	0.0146667	0.780163	0.747514	1.88885	0.647214	0.706408
65	0.376	0.688274	0.847044	0.0387108	0.342458	1.35415	0.233333	0.782903	0.782903	0.425551	1.47742	0.622871	0.193	0.937672	0.458997	1.52147	0.632727	0.477214	0.654667	0.780163	0.747514	0.547214	0.647214	2.04805
66	0.243667	0.709247	0.809247	0.0256278	0.402511	1.34161	0.32	1.75489	0.329154	0.395476	0.517918	0.541406	0.187667	1.40787	0.79472	0.324296	0.520203	1.47335	0.311333	0.780163	0.747514	0.547214	0.647214	2.04805
67	0.0553333	0.686295	0.786295	0.0922086	1.36292	0.401878	0.302333	1.03353	0.634851	0.0979444	0.33425	1.541	0.181333	0.919878	0.489502	0.135687	0.663232	1.81793	0.548333	0.780163	0.747514	0.547214	0.647214	2.04805
68	0.015	0.247214	1.68885	0.347214	0.347214	0.347214	0.403333	0.938803	0.0981061	1.37922	0.440348	0.987803	0.172667	0.9994	1.0548	0.60598	0.757286	1.28036	0.0466667	0.780163	0.747514	0.547214	0.647214	2.04805
69	0.117333	1.41222	0.102754	0.0537003	0.00464699	1.05112	0.0213333	0.417214	0.417214	0.437281	0.467214	1.80785	0.167333	0.937672	0.458997	0.179826	0.632727	1.81885	0.698	0.780163	0.747514	0.547214	1.98885	0.706408
70	0.0933333	0.701294	0.801294	0.157512	0.624254	1.23585	0.323667	0.640356	0.0638913	0.556867	0.434917	1.76496	0.163667	1.01444	0.280437	1.26238	0.538537	1.12016	0.387667	0.887786	0.387605	1.85181	0.754836	0.814031
71	0.0756667	0.472397	1.599	0.0819894	0.182167	0.66245	0.714	1.74249	0.196696	0.422142	0.576861	0.575861	0.160333	0.937672	0.458997	0.179826	0.632727	1.81885	0.222667	0.679415	0.352747	0.605394	1.91961	1.0745
72	0.235667	0.355921	1.10194	0.124408	0.551124	1.23115	0.294333	0.577225	0.577225	0.597292	0.145159	1.71552	0.158333	0.701666	0.353739	1.43233	0.376606	0.985462	0.547	0.799812	0.767163	0.487203	0.666862	2.04698
73	0.388333	0.10254	0.939983	1.56397	0.00399828	0.117451	0.549667	0.512023	0.434779	0.532091	0.24483	1.79266	0.158	0.790958	0.907612	1.01966	0.990624	0.925828	0.296333	0.930524	2.05202	0.623634	0.740439	0.349267
74	0.003	0.247214	0.347214	1.68885	0.347214	0.347214	0.01	0.571506	0.571506	0.591573	1.72427	0.119251	0.157667	1.16535	1.54327	0.0780459	0.618803	0.974452	0.318667	0.791205	0.618109	0.305452	1.94875	1.02643
75	0.0903333	0.4786	0.771567	0.0961831	0.00673264	1.55308	0.157	0.431775	0.37295	1.77834	0.481775	0.480775	0.156667	0.736673	0.078933	1.38896	0.476493	1.082	0.135	2.05922	0.311886	0.586599	0.814042	0.896407
76	0.078	0.247214	1.68885	0.347214	0.347214	0.347214	0.0816667	0.0213242	1.58671	0.0413917	1.02082	0.634891	0.148	2.23134	0.439961	0.357977	0.247486	0.655365	0.203	0.962962	1.0188	0.818497	0.767483	1.75872
77	0.238667	0.541147	0.641147	0.418596	0.338891	1.462	0.009	0.417214	0.417214	0.437281	0.467214	1.80785	0.144	0.937672	0.458997	0.179826	1.97437	0.477214	0.461	0.780163	0.747514	0.547214	0.647214	2.04805
78	0.131	0.898168	0.886395	0.129134	0.674027	0.981402	0.0436667	0.417214	0.417214	0.437281	0.467214	1.80785	0.142333	0.937672	0.458997	0.179826	0.632727	1.81885	0.345667	0.780163	0.747514	0.547214	0.647214	2.04805
79	0.0823333	0.611495	0.711495	0.0741265	0.0708411	1.51971	0.0796667	0.756337	0.279271	0.578998	0.049611	1.73315	0.142333	0.495241	0.494749	1.37756	0.321796	1.05092	0.0196667	0.985292	0.952642	0.442756	0.852342	1.87346
80	0.006	0.47082	0.57082	0.57082	0.347214	1.46525	0.101667	0.520378	0.673972	1.39801	0.800769	0.799769	0.135333	0.554167	0.757697	1.21648	0.461581	1.10773	0.223	0.552304	0.394519	0.643232	1.90919	1.11158
81	0.169	0.669212	1.43918	0.267828	0.101429	0.73637	0.128	0.62477	1.38992	0.614733	0.98334	0.505687	0.133	0.784202	0.0898674	0.944768	0.672606	1.51359	0.149	0.880479	0.822481	1.83384	0.848923	0.274403
82	0.181	1.49992	0.460383	0.01121	0.49649	0.554262	0.296	0.506403	0.412774	0.387538	0.429551	1.8052	0.126667	0.920764	0.33742	1.4422	0.255292	0.91387	0.416	0.780163	0.747514	0.547214	0.647214	2.04805
83	0.0283333	0.621726	0.721726	0.431705	0.96341	1.01175	0.0383333	0.578858	0.578858	0.598925	0.15236	1.71321	0.126333	1.06788	0.385283	0.352964	0.376556	1.79231	0.178333	1.74942	0.883555	0.641593	0.543703	1.37363
84	0.156	0.35201	0.45201	0.45201	0.00210075	1.65393	0.145667	0.820901	0.219234	0.840968	0.140723	1.59229	0.125667	0.952846	0.474171	0.194999	1.97374	0.431062	0.196667	2.01122	0.803007	0.409358	0.246404	1.1718
85	0.178	0.532084	0.88986	0.309864	0.817683	1.11413	0.564	0.661735	0.389865	0.61639	0.0396237	1.7373	0.125	0.937672	0.458997	0.179826	0.632727	1.81885	0.195667	2.07205	0.566213	0.465452	0.473022	1.0939
86	0.086	0.0351729	0.800662	0.535762	0.0587932	1.56004	0.094	0.682052	1.49688	0.151564	0.372356	1.02468	0.124	0.66402	0.369268	1.26876	1.00669	0.928891	0.154	0.345812	2.0054	0.811071	0.46091	0.979452
87	0.212	1.51294	0.532874	0.040668	0.549355	0.390038	0.510333	0.498015	0.416968	1.77104	0.311771	0.53322	0.122	0.963049	0.484374	0.205203	0.554805	1.81706	0.0603333	1.05519	1.59315	0.97387	0.92224	0.981434
88	0.086	0.399452	0.403794	0.292194	0.180594	1.67603	0.272667	0.918692	0.808514	0.254495	0.712383	1.37825	0.121333	0.709972	0.349953	1.3671	0.18848	1.10977	0.196333	1.95811	0.492541	0.728417	0.347008	1.21071
89	0.007	0.498064	0.598064	0.531581	1.36261	0.598064	0.078	1.40427	0.594217	0.723879	0.944412	0.419261	0.116333	0.830034	0.424649	0.109962	1.93469	0.809313	0.021	1.05585	1.0232	1.38515	1.08354	0.982092
90	0.0446667	0.744752	0.844752	0.0480581	0.189066	1.35238	0.0213333	0.95549	1.21726	0.975558	0.0353983	0.727321	0.113667	0.69284	0.16817	0.946903	0.190113	1.59846	0.139	0.458694	0.395458	0.616569	1.80748	1.31952
91	0.023	0.358654	0.458654	0.458654	0.0271321	1.64883	0.0843333	1.20226	0.876971	0.44164	0.739454	0.987202	0.113333	0.937672	0.458997	0.179826	0.632727	1.81885	0.02	0.780163	0.747514	0.547214	0.647214	2.04805
92	0.113333	1.46726	0.451575	0.100573	0.627076	0.489182	0.103	1.69058	0.0344211	0.349752	0.487053	0.848422	0.113	0.817199	0.107495	1.35311	0.264723	1.14884	0.149667	1.89059	0.741981	0.128748	0.228748	1.43265
93	0.087	0.918727	0.808214	0.585672	1.09692	0.0443519	0.112	1.62518	0.0814889	0.378849	0.437369	0.97952	0.112333	0.937672	0.458997	0.179826	0.632727	1.81885	0.021	0.780163	0.747514	1.88885	0.647214	0.706408
94	0.314333	0.518604	0.618604	0.393802	0.21015	1.52086	0.0546667	0.390384	1.41268	1.03147	0.602806	0.582697	0.111	1.12495	0.646277	0.367105	0.437024	1.68197	0.100667	0.340667	0.421198	0.876834	1.86685	1.03603
95	0.149667	0.0567512	0.406563	1.5446	0.603175	0.591609	0.104	1.56905	0.185257	0.64609	0.214757	0.982533	0.107333	0.674605	0.178393	1.12687	0.220589	1.44179	0.160333	2.06088	0.565461	0.549543	0.368579	1.10384
96	0.052	0.35806	0.45806	0.45806	0.0248765	1.6493	0.0826667	0.687108	1.25805	0.140797	0.741676	1.15176	0.106333	0.773243	1.00308	1.08749	0.530448	1.0213	0.0446667	0.884713	0.852063	1.85411	0.751763	0.358018
97	0.0966667	1.41767	0.00665929	0.451073	0.0288938	0.93104	0.105667	0.494409	0.494409	0.35732	0.387252	1.80232	0.106	0.937672	0.458997	0.179826	0.632727	1.81885	0.00933333	1.03681	1.00416	0.80386	1.63286	0.937916
98	0.093	1.37867	0.319233	0.417491	0.234076	0.876027	0.369667	1.75885	0.417214	0.437281	0.467214	0.466214	0.103333	2.23026	0.224278	0.556028	0.504255	0.415146	0.110333	0.780163	0.747514	1.88885	0.647214	0.706408
99	0.0866667	0.938474	0.337875	0.2503	0.191916	1.41797	0.0753333	0.48389	1.67889	0.0145384	0.860169	0.349358	0.0986667	0.937672	0.458997	0.179826	1.97437	0.477214	0.0403333	0.780163	0.747514	0.547214	0.647214	2.04805
100	0.0933333	1.36244	0.654281	0.331018	0.654281	0.384895	0.291	0.501885	0.392218	0.521953	0.314273	1.79926	0.0936667	0.900027	0.328033	0.997608	0.284017	1.48682	0.00333333	0.780163	0.747514	0.547214	0.647214	2.04805
101	0.308667	0.373507	1.15952	0.0618992	0.71224	1.08269	0.0963333	0.471469	0.471469	0.491536	0.295895	1.7993	0.093	0.812422	0.7328	1.00686	0.575497	1.29518	0.034	0.780163	0.747514	0.547214	0.647214	2.04805
102	0.0903333	1.26103	0.0844018	0.330271	0.0338045	1.18136	0.1	1.55345	0.31491	0.460399	0.537365	0.959663	0.0926667	0.937672	0.458997	0.179826	0.632727	1.81885	0.165667	2.05139	0.741867	0.573449	0.211159	1.05146
103	0.399667	0.484813	0.584813	0.459159	0.197571	1.53121	0.393	0.519144	0.293245	0.492634	0.427084	1.80104	0.0903333	0.726496	0.673714	0.958979	0.447207	1.42057	0.0176667	1.06303	1.03038	1.22956	0.93008	1.31988
104	0.0463333	0.018531	1.56851	0.600672	0.600672	0.348632	0.183	1.66546	0.577975	0.118528	0.627975	0.626975	0.09	0.963488	0.484813	0.205641	0.553425	1.817	0.09	1.07012	0.3003	1.79276	0.937171	0.477615
105	0.082	1.36174	0.0954601	0.00895873	1.01683	0.449334	0.0686667	1.59575	0.211182	0.418835	0.538095	0.939065	0.088	0.628267	1.0798	0.456105	0.323321	1.54589	0.113	1.94869	0.533588	0.514734	0.657936	1.23555
106	0.167667	0.357979	0.457979	0.457979	0.0245675	1.64937	0.024	0.417214	0.417214	0.437281	1.80885	0.466214	0.0876667	1.23693	1.67872	0.0862044	0.903923	0.18154	0.135	2.01667	0.459571	0.634695	0.268259	1.18069
107	0.349	0.372456	0.472456	0.346702	0.0733225	1.66494	0.178333	0.370745	1.38931	0.766511	0.671211	0.912328	0.0863333	0.937672	0.458997	0.179826	0.632727	1.81885	0.277667	0.780163	0.747514	0.547214	0.647214	2.04805
108	0.0863333	1.11702	0.142608	0.3159	0.52385	1.18236	0.0123333	0.417214	0.417214	0.437281	1.80885	0.466214	0.084	0.937672	0.458997	0.179826	0.632727	1.81885	0.151667	0.676641	0.488512	0.574621	1.95119	1.00386
109	0.0393333	0.504776	0.604776	0.156825	0.0522186	1.61416	0.332	0.646208	0.646208	0.62554	0.419886	1.607	0.0823333	0.937672	0.458997	0.179826	0.632727	1.81885	0.248	2.11917	0.778168	0.577867	0.55262	0.737062
110	0.00866667	0.247214	1.68885	0.347214	0.347214	0.347214	0.334667	0.626088	0.626088	1.67668	0.167685	0.541125	0.0806667	1.08157	0.0679637	0.323722	1.90266	0.62111	0.091	1.9644	0.427878	0.556189	0.207732	1.31461
111	0.0853333	1.39019	0.200723	0.0817744	0.0412488	1.06644	0.107333	0.754009	0.754009	0.518421	0.684703	1.45067	0.0773333	0.937672	0.458997	0.179826	0.632727	1.81885	0.0156667	1.03203	0.939887	1.55766	0.899083	0.958277
112	0.376333	0.187267	0.506407	1.6718	0.147161	0.430966	0.043	1.39344	0.800876	0.640598	0.432217	0.849876	0.0766667	0.937672	0.458997	0.179826	0.632727	1.81885	0.0283333	0.780163	0.747514	0.547214	0.647214	2.04805
113	0.108	0.865394	0.0905267	1.20647	0.623224	0.673772	0.0896667	0.710875	0.228893	0.730943	0.0778379	1.70181	0.0746667	0.96903	0.362166	0.211183	0.664084	1.8161	0.150333	0.684025	0.778654	0.578353	1.98614	0.737548
114	0.233	0.254897	1.59751	0.034464	0.393448	0.714702	0.170333	0.417214	0.417214	0.437281	0.467214	1.80785	0.0693333	1.0692	0.0426514	1.46326	0.764252	0.608739	0.0916667	2.00927	0.948689	0.194886	0.263257	1.12898
115	0.0103333	0.44222	0.54222	0.54222	0.190035	1.53662	0.37	0.696117	0.696117	1.40632	0.687242	0.722221	0.069	0.599448	0.847372	0.319315	1.85265	0.744488	0.0256667	2.04859	0.361848	0.692395	0.792395	0.85159
116	0.0573333	0.702984	0.802984	0.493239	0.0942465	1.30697	0.0603333	1.4609	0.23693	0.471843	0.97053	0.774216	0.0683333	0.937672	0.458997	0.179826	0.632727	1.81885	0.0923333	1.88313	1.10593	0.454825	0.615902	1.06482
117	0.146667	0.338966	0.867939	0.317974	0.251978	1.4729	0.0706667	0.387594	1.45531	0.118193	0.788753	1.02502	0.068	1.084	0.197992	0.122486	1.94868	0.62354	0.093	1.70462	0.63201	0.454123	0.764804	1.50983
118	0.0616667	1.42919	0.0454632	0.307297	0.1	0.976428	0.0593333	0.62932	1.35357	0.254795	0.909084	0.908084	0.066	1.00227	0.877929	1.20681	0.439233	0.896146	0.257	0.844277	0.811628	0.611328	0.442731	2.03591
119	0.279	1.45598	0.0515717	0.585466	0.200881	0.721202	0.372	0.444328	1.75681	0.464395	0.494328	0.382821	0.066	0.678516	0.877722	1.25019	0.587868	0.895938	0.194	0.780163	0.747514	0.547214	1.98885	0.706408
120	0.220333	0.357626	0.457626	0.457626	0.0232315	1.64965	0.184	0.691749	0.691749	0.711816	0.886883	1.31736	0.065	1.14281	0.501048	1.4994	0.593233	0.247451	0.133333	2.06376	0.733003	0.598549	0.247033	1.01172
121	0.019	0.47082	0.57082	0.57082	0.347214	1.46525	0.0786667	0.598099	0.862299	1.15654	0.274231	1.19544	0.065	0.679054	0.747306	1.42997	0.223232	0.765522	0.104667	1.78816	0.553961	0.931074	0.37022	1.30722
122	0.150333	0.718716	1.61447	0.215518	0.169119	0.111119	0.075	1.75885	0.417214	0.437281	0.467214	0.466214	0.064	0.959288	0.327734	1.37861	0.302721	1.00843	0.136667	0.81457	2.08582	0.58162	0.68162	0.599853
123	0.0883333	1.47865	0.7246	0.10615	0.07055	0.57735	0.102667	0.0121829	1.70048	0.442176	0.594601	0.704958	0.0633333	0.615012	1.4566	0.679216	0.509351	0.976604	0.0896667	2.10115	0.609282	0.499858	0.560911	0.957648
124	0.0563333	1.24229	0.297365	0.1134	0.312082	1.14361	0.179	0.45923	0.45923	1.77389	0.336132	0.50823	0.0633333	0.622659	0.276183	1.15376	0.747362	1.2859	0.0746667	2.03712	0.980754	0.507057	0.263793	0.939648
125	0.178667	0.446826	0.546826	0.42615	0.0255036	1.5943	0.0866667	0.978711	0.978711	0.0482623	0.854126	1.1441	0.063	1.04353	0.24296	0.285679	1.95884	0.466016	0.116667	1.97038	1.01668	0.570762	0.466083	0.975572
126	0.065	0.306415	0.153207	0.744025	0.786226	1.37704	0.0193333	0.0956562	1.66636	0.597406	0.627338	0.626338	0.0626667	1.18405	1.49489	0.426202	0.879103	0.627668	0.015	0.780163	0.747514	1.88885	0.647214	0.706408
127	0.021	0.47082	1.46525	0.57082	0.347214	0.57082	0.0336667	0.630187	0.355654	0.650255	0.680187	1.61391	0.0626667	0.763544	0.378392	1.49832	0.608235	0.733289	0.0626667	1.82428	0.733116	0.984449	0.355249	1.14364
128	0.056	1.36804	0.0519683	0.266105	0.0934142	1.06049	0.054	1.05773	1.00137	0.283136	0.93302	0.93202	0.062	0.904972	0.190778	0.476852	0.600027	1.78226	0.01	1.04006	1.00741	1.51421	0.907107	0.966301
129	0.0603333	0.266807	0.00772458	1.26451	0.989215	0.749827	0.0636667	0.51758	0.694219	0.18437	0.302622	1.76772	0.06	0.522826	0.400196	0.412334	1.60969	1.19524	0.0636667	1.37087	1.25336	0.269723	1.23792	1.21225
130	0.219	0.475792	1.65685	0.411216	0.0563477	0.313499	0.0576667	0.558223	1.44947	0.515903	0.790928	0.789928	0.0576667	0.781319	0.751766	1.40933	0.279615	0.769982	0.0813333	0.552558	0.588537	0.491178	1.93628	1.09645
131	0.0493333	0.862211	0.199598	0.244992	1.24365	0.82603	0.0476667	1.5337	0.326431	0.266014	0.84209	0.84109	0.0566667	1.09019	0.364566	0.332342	0.397183	1.79391	0.027	2.08048	0.946648	0.267572	0.487266	0.905542
132	0.290333	0.586065	0.549296	0.426923	0.265679	1.49661	0.0193333	0.539902	0.539902	0.0195452	0.589902	1.75819	0.056	0.845613	0.183237	1.39816	0.295733	1.05872	0.054	0.832133	0.799483	0.599183	1.98103	0.542681
133	0.059	0.646354	0.262723	0.0554528	0.789536	1.42862	0.087	1.33162	0.0273863	0.490893	0.823408	1.13542	0.055	1.80194	0.851133	0.59819	0.841254	0.659512	0.0953333	0.492433	0.942725	0.562726	1.96105	0.755614
134	0.324	0.0108645	0.700641	1.564	0.411548	0.440947	0.0196667	1.75885	0.417214	0.437281	0.467214	0.466214	0.055	1.00586	1.04259	0.107452	0.560353	1.57621	0.110667	1.06184	1.02919	0.828887	1.20551	1.44034
135	0.211667	0.445529	0.906266	0.0329031	1.48534	0.0993546	0.048	0.512871	1.35394	0.0588821	0.776961	1.12003	0.0543333	0.525805	0.834848	1.35854	0.200662	0.853064	0.012	0.579285	0.933734	0.733434	0.833434	1.91316
136	0.317667	0.19275	0.829216	1.09251	0.583473	0.945506	0.072	0.594796	0.594796	1.72272	0.485704	0.0363554	0.054	0.937672	0.458997	0.179826	0.632727	1.81885	0.00466667	0.780163	0.747514	1.88885	0.647214	0.706408
137	0.0573333	1.1416	0.157199	0.435252	0.546473	1.09563	0.0433333	1.23618	0.856325	0.496539	0.843016	0.842016	0.0526667	0.828449	1.03875	0.980576	0.6535	1.05697	0.0673333	0.780163	0.747514	0.547214	0.647214	2.04805
138	0.0593333	0.859707	0.0831592	0.606471	0.894293	1.06437	0.055	1.15958	0.921662	0.386593	0.892357	0.891357	0.0513333	0.948413	0.830096	1.05392	0.380707	1.18615	0.0596667	0.633588	0.940946	0.525904	1.9752	0.667203
139	0.005	0.247214	0.347214	0.347214	1.68885	0.347214	0.0303333	1.21255	0.667571	0.0336656	1.01186	1.01086	0.05	0.532773	0.773443	0.367328	1.37032	1.29943	0.0666667	2.05392	0.78975	0.731548	0.231577	0.890743
140	0.0266667	0.812942	0.912942	0.0366911	0.976251	0.786325	0.279667	0.417214	0.417214	0.437281	1.80885	0.466214	0.049	1.46329	0.0338937	0.294223	0.826701	1.65508	0.0546667	0.558899	0.36403	1.05015	0.744596	1.91616
141	0.06	1.42055	0.504272	0.0373347	0.00986772	0.88881	0.156667	1.05372	0.811614	0.831681	0.504216	1.10272	0.0486667	0.549398	0.967903	1.13405	0.637378	0.986119	0.0433333	1.87745	0.732762	0.470681	1.00314	1.06234
142	0.0586667	1.49432	0.317144	0.265644	0.0948501	0.806386	0.252667	0.561103	0.561103	0.58117	0.0761469	1.73616	0.048	0.618516	0.88989	1.29369	0.252591	0.908106	0.036	1.47571	1.35515	0.607891	0.659056	1.31405
143	0.0466667	0.659405	0.759405	0.329703	0.851484	1.09703	0.0326667	1.09994	0.961017	0.897728	0.92766	0.324641	0.0476667	0.555331	0.0766564	0.0407567	1.783	1.1896	0.082	2.01219	0.609634	0.715267	0.281582	1.09541
144	0.064	1.46823	0.0118937	0.39335	0.0135367	0.876527	0.190333	0.967249	0.836262	1.46411	0.271495	0.156973	0.0476667	1.30331	0.7293	1.07231	0.903029	0.747516	0.0426667	0.431766	1.37967	1.07296	1.16535	1.23215
145	0.0923333	1.06344	0.624582	0.624582	0.810306	0.624582	0.0986667	0.279414	0.335332	1.76827	0.571726	0.570726	0.0473333	0.937672	0.458997	0.179826	0.632727	1.81885	0.0273333	0.780163	0.747514	0.547214	0.647214	2.04805
146	0.0483333	1.50465	0.0894055	0.341946	0.0578379	0.81546	0.0233333	0.0390889	1.2136	0.957311	0.779977	0.986244	0.045	0.937672	0.458997	0.179826	0.632727	1.81885	0.0633333	2.05914	0.752397	0.552097	0.2411	1.04009
147	0.00533333	0.247214	0.347214	0.347214	1.68885	0.347214	0.123667	0.962117	1.53923	0.171631	0.687895	0.291346	0.0446667	0.937672	0.458997	0.179826	0.632727	1.81885	0.131667	0.934149	0.9015	0.7012	1.90467	0.358126
148	0.101	0.0942654	0.70923	0.617272	0.280093	1.51233	0.224333	0.447136	0.447136	0.399851	1.80802	0.442963	0.0446667	1.38419	0.185194	0.359557	0.478977	1.67073	0.0496667	2.01378	1.05693	0.272653	0.205078	1.01582
149	0.0143333	0.527352	0.627352	0.627352	1.11789	0.864165	0.0183333	0.417214	0.417214	0.437281	0.467214	1.80785	0.0433333	1.24607	0.767393	0.269264	0.301761	1.71559	0.072	1.76897	1.12966	0.507001	0.829699	1.08855
150	0.124667	1.56878	0.534014	0.412865	0.130183	0.291715	0.0356667	0.0329447	0.531257	1.73678	0.581257	0.580257	0.043	0.601515	1.68997	0.398949	0.234871	0.88143	0.055	2.07225	0.420252	0.759736	0.49988	0.918931
151	0.0423333	0.752917	0.572648	0.245666	0.348432	1.4228	0.05	0.668336	0.0863893	0.688403	0.229501	1.74156	0.0426667	0.616268	0.906429	1.21437	0.618857	0.924646	0.0103333	1.69368	1.01526	0.814962	0.914962	1.04335
152	0.0336667	1.22678	0.246143	0.524745	0.752693	0.752693	0.0266667	0.134677	1.28742	0.401761	1.33742	0.595371	0.0423333	1.12137	1.76542	0.143579	0.493518	0.660912	0.006	0.780163	0.747514	0.547214	0.647214	2.04805
153	0.1	1.52715	0.658657	0.271258	0.448816	0.0515751	0.232667	0.417214	0.417214	1.77892	0.467214	0.466214	0.042	0.932247	0.358903	1.30254	0.666746	1.02402	0.04	1.89633	0.482088	0.972583	0.2	1.13178
154	0.104667	0.230212	1.08497	0.349081	0.734007	1.13025	0.008	0.417214	0.417214	0.437281	0.467214	1.80785	0.0413333	0.576374	0.980283	1.10726	0.661952	0.998499	0.0206667	1.91786	0.964247	0.763947	0.863947	0.66613
155	0.0156667	0.487764	0.587764	0.587764	0.456064	1.40723	0.0816667	0.821177	0.352161	0.598051	0.211081	1.66924	0.041	1.06166	0.350787	1.50658	0.478078	0.601198	0.0536667	0.812948	0.780299	0.445837	0.679999	2.04503
156	0.217667	0.490619	1.1227	0.371272	1.23998	0.00207266	0.0383333	0.793005	0.793005	0.168982	1.63023	0.162131	0.0406667	1.21211	0.0773884	0.946298	1.18598	1.03047	0.00533333	0.780163	0.747514	0.547214	0.647214	2.04805
157	0.137667	0.0497317	1.64032	0.705775	0.130221	0.35459	0.0196667	0.654475	0.503658	0.674542	0.704475	1.53877	0.04	1.33373	0.0820566	0.294795	0.536877	1.71655	0.0126667	2.1218	0.747514	0.547214	0.647214	0.706408
158	0.129333	0.58178	0.759294	0.305286	0.480245	1.36611	0.142333	0.652571	0.652571	0.520779	0.264575	1.67028	0.039	0.856143	0.148915	0.269711	1.93394	0.738514	0.053	1.98332	0.802588	0.422899	0.325572	1.20995
159	0.0506667	1.55728	0.481955	0.0255198	0.367846	0.481955	0.199	0.417214	0.417214	0.437281	0.467214	1.80785	0.0386667	1.18596	1.02653	0.167765	1.02923	1.35259	0.0573333	1.94535	0.532962	0.733057	0.481359	1.18984
160	0.128	1.34317	0.0749521	0.46523	1.02597	0.0730843	0.01	0.288223	1.402	0.149179	0.974669	0.973669	0.0383333	0.740938	0.834789	1.30706	0.507558	0.853005	0.0616667	1.86318	0.373168	0.998704	0.394314	1.1579
161	0.156333	0.166563	0.629966	0.930169	1.03445	0.892248	0.035	1.72986	0.0994017	0.533555	0.563487	0.562487	0.038	1.19102	0.712345	1.1829	0.836912	0.730561	0.055	0.780163	2.08915	0.547214	0.647214	0.706408
162	0.0126667	0.476257	0.576257	0.576257	0.380499	1.44827	0.0433333	1.55231	0.03	0.720364	0.993729	0.140716	0.037	1.22588	0.42169	0.323359	1.2585	1.36822	0.0523333	2.07338	0.946276	0.457961	0.290519	0.90517
163	0.062	0.642155	0.742155	0.334661	0.687822	1.23115	0.0443333	1.28584	0.789299	0.815573	0.504131	0.844506	0.0366667	0.937672	0.458997	0.179826	0.632727	1.81885	0.0446667	2.04093	1.02457	0.22972	0.32972	0.983466
164	0.207	1.12732	0.554043	0.742133	0.945186	0.00595467	0.08	0.349782	0.270661	1.76238	0.447255	0.683619	0.036	0.937672	0.458997	0.179826	0.632727	1.81885	0.0103333	2.1218	0.747514	0.547214	0.647214	0.706408
165	0.0103333	0.501113	0.601113	0.601113	1.34746	0.55588	0.0303333	0.88898	1.05308	0.00100768	1.01556	1.01456	0.036	0.770034	0.960647	0.647587	1.34618	0.944975	0.057	1.94896	0.416421	0.927357	0.277414	1.08655
166	0.0183333	1.4513	0.689754	0.0282042	0.689754	0.0435916	0.0516667	0.700271	1.05363	1.09725	0.750271	0.749271	0.034	0.937672	0.458997	0.179826	1.97437	0.477214	0.0476667	2.06087	0.643517	0.502392	0.336103	1.1054
167	0.0336667	1.26807	0.832551	0.0169014	0.213928	0.832551	0.045	0.601676	0.250745	0.621744	0.230559	1.77366	0.034	0.869695	0.343616	1.29696	0.99139	0.835877	0.0466667	2.02244	0.407569	0.180452	0.950883	1.01008
168	0.197333	0.381102	0.477038	1.19224	0.0918727	1.18818	0.0703333	0.662576	0.285106	0.55135	0.203812	1.77178	0.0333333	0.733567	0.449379	0.705045	1.69278	0.759325	0.0443333	1.73484	1.2714	0.406663	0.433648	1.23029
169	0.0536667	0.158711	1.00791	0.319767	0.0587114	1.51025	0.0276667	1.1255	0.970745	0.846375	0.463629	0.875307	0.0333333	1.16447	0.382488	1.45133	0.185513	0.704008	0.105667	0.817388	0.784739	0.584438	0.531619	2.04413
170	0.0566667	1.3476	0.151936	0.0799539	0.00797236	1.12369	0.026	0.693978	1.65928	0.714045	0.326298	0.0839724	0.0323333	0.508453	0.593603	1.46008	0.767333	0.61182	0.044	1.85908	0.599909	0.259167	0.36853	1.49508
171	0.0526667	0.895445	1.15194	0.734625	0.0478359	0.630297	0.008	0.417214	0.417214	0.437281	0.467214	1.80785	0.0323333	0.937672	0.458997	0.179826	0.632727	1.81885	0.0623333	0.780163	0.747514	0.547214	0.647214	2.04805
172	0.0203333	1.14071	0.617399	0.711484	0.617399	0.617399	0.04	1.22274	0.870404	0.577288	0.646368	0.958552	0.0316667	1.54356	1.11067	0.144694	1.05546	0.89995	0.003	0.780163	0.747514	0.547214	0.647214	2.04805
173	0.04	0.958648	0.1	0.727606	0.893127	0.893127	0.0316667	1.03715	0.419325	0.607889	1.08715	1.08615	0.0313333	0.602486	0.763964	1.42102	0.25753	0.782181	0.0433333	0.780163	0.747514	0.547214	0.647214	2.04805
174	0.138	0.456715	0.556715	0.556715	0.266428	1.50372	0.102333	1.0546	0.701307	0.2621	0.931484	1.19545	0.031	0.937672	1.80064	0.179826	0.632727	0.477214	0.042	2.01849	1.0106	0.47206	0.307108	0.96949
175	0.069	0.439364	0.539364	0.292267	0.0320483	1.63895	0.0213333	1.69976	0.549607	0.000876197	0.599607	0.598607	0.031	0.677964	0.695626	0.758375	1.21128	1.21018	0.0193333	0.780163	2.08915	0.547214	0.647214	0.706408
176	0.187	0.292944	1.68286	0.204026	0.392944	0.392944	0.043	1.70933	0.19777	0.657847	0.68778	0.195004	0.031	0.937672	0.458997	0.179826	0.632727	1.81885	0.008	1.06325	1.0306	0.830297	1.29545	1.35464
177	0.028	1.12366	0.0543565	0.858514	0.53901	0.858514	0.026	0.569645	0.569645	0.589713	0.112253	1.72568	0.0306667	1.21062	0.731942	0.45277	1.03092	1.34507	0.0426667	0.95215	0.9195	0.7192	0.378987	1.93781
178	0.157667	0.394806	0.494806	0.494806	0.0283214	1.61274	0.037	0.520342	1.72514	0.0941862	0.570342	0.569342	0.0303333	0.761252	1.03854	0.962466	0.738383	1.05676	0.029	2.11705	0.788402	0.419791	0.688102	0.747296
179	0.0143333	0.400943	0.500943	0.500943	0.00217203	1.605	0.0843333	0.622065	1.67261	0.340251	0.0622635	0.76163	0.0303333	0.937672	0.458997	0.179826	0.632727	1.81885	0.031	0.780163	0.747514	1.88885	0.647214	0.706408
180	0.0353333	1.50981	0.309184	0.455322	0.0707725	0.674528	0.0586667	0.533466	1.74195	0.405253	0.249835	0.582466	0.03	0.937672	0.458997	0.179826	0.632727	1.81885	0.0216667	0.780163	0.747514	0.547214	0.647214	2.04805
181	0.0266667	1.51771	0.120219	0.604702	0.0119122	0.604702	0.0836667	1.43623	1.27851	0.217888	0.259504	0.188405	0.03	1.21807	0.981926	0.94529	0.91312	0.757607	0.0246667	0.780163	0.747514	0.547214	1.98885	0.706408
182	0.07	0.5298	0.6298	0.6298	1.04683	0.942572	0.115333	0.740522	0.740522	0.593569	0.819472	1.36407	0.03	0.691976	1.72468	0.125871	0.588547	0.936827	0.0476667	0.780163	0.747514	1.88885	0.647214	0.706408
183	0.036	1.45855	0.0780809	0.689089	0.041549	0.689089	0.00666667	0.417214	0.417214	0.437281	1.80885	0.466214	0.0293333	1.17931	0.700631	0.421459	0.749115	1.53294	0.0356667	2.04132	0.313543	0.378106	0.908508	0.967703
184	0.08	0.201515	1.67444	0.379228	0.521701	0.171994	0.0263333	1.21275	0.720574	0.0392854	0.992055	0.991055	0.0283333	0.937672	0.458997	0.179826	0.632727	1.81885	0.062	0.956187	1.97232	0.297693	0.823237	0.882431
185	0.0746667	0.696502	0.796502	0.236188	0.884552	1.04464	0.109667	1.41968	0.0123747	0.0297243	1.39036	0.155596	0.0283333	0.937672	0.458997	0.179826	0.632727	1.81885	0.0186667	1.02795	0.995296	0.794996	1.67687	0.867315
186	0.049	0.744706	0.802905	0.134086	0.752743	1.12895	0.0583333	0.417214	0.417214	0.437281	1.80885	0.466214	0.0273333	0.548164	0.60326	1.44934	0.776989	0.621476	0.025	0.780163	0.747514	0.547214	0.647214	2.04805
187	0.0293333	1.51821	0.502002	0.125751	0.000333694	0.690128	0.026	1.5902	0.129364	0.361916	0.391849	1.05486	0.0273333	0.590303	1.03519	0.706092	1.15899	1.0534	0.028	0.780163	0.747514	0.547214	1.98885	0.706408
188	0.012	0.413572	0.513572	0.053393	1.58732	0.513572	0.00666667	1.75885	0.417214	0.437281	0.467214	0.466214	0.0266667	0.937672	0.458997	0.179826	0.632727	1.81885	0.029	0.387264	0.890963	0.690663	1.91767	0.849857
189	0.049	0.736144	0.836144	0.0235801	0.460413	1.2883	0.0503333	0.785561	0.785561	0.157501	0.203636	1.63392	0.0266667	1.18502	0.937862	1.06385	0.359153	0.956079	0.0346667	1.85307	0.984681	0.784381	0.733027	0.943575
190	0.037	0.281403	0.576402	0.576402	0.576402	1.4478	0.014	1.75885	0.417214	0.437281	0.467214	0.466214	0.0266667	0.937672	0.458997	0.179826	0.632727	1.81885	0.00633333	2.1218	0.747514	0.547214	0.647214	0.706408
191	0.155667	0.419948	0.519948	0.334096	0.0309694	1.64302	0.0156667	1.75885	0.417214	0.437281	0.467214	0.466214	0.0266667	0.550597	0.973999	1.1158	0.666621	0.992216	0.012	0.780163	2.08915	0.547214	0.647214	0.706408
192	0.029	1.11156	0.0812721	0.827687	0.625088	0.827687	0.0673333	0.644148	1.73213	0.514034	0.360412	0.242604	0.0266667	1.25628	0.155375	1.40785	0.185513	0.795822	0.0263333	0.780163	0.747514	0.547214	0.647214	2.04805
193	0.0296667	0.788584	0.888584	0.910799	0.0555693	0.910799	0.017	1.72776	0.51662	0.107966	0.56662	0.56562	0.0266667	1.14778	0.669102	1.33483	0.555255	0.687318	0.0853333	0.780163	0.747514	0.547214	0.647214	2.04805
194	0.101333	0.325482	0.528923	0.353073	1.66057	0.0530932	0.027	0.200887	1.59583	0.288296	0.799243	0.798243	0.0246667	1.13749	0.658819	1.35894	0.500287	0.677035	0.0246667	1.99053	1.01762	0.526512	0.403562	0.976509
195	0.0353333	1.51012	0.369446	0.788594	0.0341274	0.117957	0.017	1.51812	0.126551	0.877192	0.907124	0.0885784	0.024	1.21109	0.482196	1.36404	0.465758	0.750631	0.00433333	0.780163	0.747514	0.547214	0.647214	2.04805
196	0.0356667	1.41847	0.0671663	0.713036	0.0747648	0.713036	0.018	0.417214	0.417214	0.437281	0.467214	1.80785	0.0233333	0.72603	0.200241	1.47584	0.845113	0.6896	0.0246667	0.873838	0.841189	0.640889	1.96154	0.398071
197	0.148667	0.253542	0.353542	1.68875	0.328119	0.353542	0.025	0.417214	0.417214	0.437281	0.467214	1.80785	0.0233333	0.937672	0.458997	1.52147	0.632727	0.477214	0.0433333	0.780163	0.747514	0.547214	0.647214	2.04805
198	0.038	0.741297	0.841297	0.0256871	1.27066	0.486247	0.116	1.22568	0.410208	0.740586	1.27207	0.332919	0.0226667	1.20844	0.0962521	1.4431	0.903494	0.220054	0.0186667	0.933592	0.396832	1.80539	0.800642	0.859836
199	0.0166667	1.42221	0.224443	0.548886	0.548886	0.548886	0.0196667	1.54293	0.267581	0.188455	0.85606	0.85506	0.0226667	1.1402	0.951841	0.216793	1.52648	0.970057	0.0243333	1.06041	1.02776	1.31575	0.927458	1.22582
200	0.0516667	1.43995	0.0793693	0.69435	0.0281209	0.69435	0.00466667	0.688185	0.688185	0.81085	0.738185	1.35277	0.0226667	0.937672	0.458997	0.179826	0.632727	1.81885	0.0273333	0.780163	0.747514	1.88885	0.647214	0.706408
201	0.065	0.168856	1.11461	0.554018	1.27032	0.367156	0.00433333	0.417214	0.417214	0.437281	1.80885	0.466214	0.0223333	1.46311	0.984434	0.719779	1.24527	0.13162	0.0273333	2.07804	0.392147	0.72762	0.82762	0.657198
202	0.0263333	1.36822	0.0503769	0.748555	0.179271	0.748555	0.0276667	1.35816	0.877226	0.186815	0.927226	0.642035	0.0223333	1.01134	0.532668	1.50517	0.395422	0.550884	0.0176667	1.59134	1.21673	0.82494	0.92494	0.984134
203	0.0236667	1.32786	0.418895	0.582251	0.582251	0.582251	0.063	0.818485	0.131616	1.65561	0.486891	0.530785	0.0216667	1.07894	1.73196	0.28212	0.773996	0.618482	0.00233333	0.780163	0.747514	0.547214	0.647214	2.04805
204	0.028	1.12587	0.438636	0.231468	0.60437	1.06014	0.086	0.965201	0.965201	0.229224	0.432738	1.35751	0.021	2.00823	0.905423	0.0446766	1.07915	0.0725543	0.027	2.07502	0.866997	0.141978	0.766697	0.825891
205	0.120667	0.0227826	1.1893	1.07553	0.72003	0.383486	0.0306667	0.650875	0.650875	0.300902	0.0718057	1.74339	0.0206667	0.937672	0.458997	0.179826	0.632727	1.81885	0.018	0.780163	0.747514	0.547214	0.647214	2.04805
206	0.113333	0.782683	0.948195	0.664309	1.05738	0.00918696	0.0653333	1.48874	0.287696	0.0598056	1.01958	0.786119	0.0206667	0.937672	0.458997	0.179826	0.632727	1.81885	0.064	0.780163	0.747514	0.547214	0.647214	2.04805
207	0.0223333	0.47185	0.57185	0.0203314	0.170746	1.63478	0.061	0.916492	0.78719	0.341769	0.883739	1.27065	0.0206667	1.12136	0.642682	1.39126	0.419556	0.660898	0.0383333	0.704682	0.95798	0.75768	1.80131	0.916874
208	0.0146667	1.58885	0.347214	0.347214	0.347214	0.347214	0.0243333	1.11114	0.21024	0.530608	0.480461	1.48046	0.0203333	0.937672	0.458997	0.179826	0.632727	1.81885	0.0246667	0.995688	0.354036	0.53884	1.91058	0.921933
209	0.00333333	0.247214	0.347214	0.347214	0.347214	1.68885	0.0796667	0.417214	1.75885	0.437281	0.467214	0.466214	0.0203333	0.739931	1.66454	0.366688	0.81959	0.664076	0.0296667	2.06336	0.879273	0.678973	0.206505	0.838167
210	0.129333	0.598398	0.698398	0.410316	0.603742	1.30337	0.0563333	1.65852	0.729336	0.0799888	0.379685	0.678423	0.0203333	0.937672	0.458997	0.179826	0.632727	1.81885	0.0273333	1.99323	0.367479	0.886953	0.219194	1.04615
211	0.031	1.14861	0.189888	1.07216	0.555399	0.441964	0.022	0.492102	0.492102	0.195744	0.542102	1.79098	0.02	1.53295	1.05428	0.427608	1.31488	0.290623	0.0246667	1.26916	1.23651	0.724142	1.55843	0.369337
212	0.06	0.235103	0.944246	0.306096	0.219075	1.46637	0.0226667	1.52587	0.643879	0.455837	0.693879	0.692879	0.02	0.937672	0.458997	0.179826	0.632727	1.81885	0.0316667	0.780163	0.747514	0.547214	1.98885	0.706408
213	0.0136667	0.460346	0.560346	0.560346	0.286544	1.49449	0.106667	0.542846	0.542846	0.562913	0.0379014	1.75544	0.02	0.547301	0.693888	1.43787	0.583407	0.712105	0.021	1.97612	0.93931	0.73901	0.83901	0.533056
214	0.028	0.47082	0.57082	0.57082	0.347214	1.46525	0.083	0.45589	0.45589	0.407659	0.418078	1.80645	0.02	0.59071	0.613289	1.43688	0.787019	0.631506	0.006	0.780163	0.747514	0.547214	0.647214	2.04805
215	0.04	0.809241	0.909241	0.0579483	0.825138	0.951293	0.0313333	0.786081	0.786081	0.15502	0.202316	1.6338	0.02	0.610411	0.731496	1.41194	0.545369	0.749712	0.024	1.8982	0.971121	0.77082	0.647214	0.930015
216	0.01	0.507107	0.607107	0.607107	0.607107	1.31421	0.00833333	0.699325	0.699325	1.01112	0.749325	1.18592	0.0196667	1.22058	0.741906	0.858732	1.24976	0.760122	0.036	0.97037	0.554088	0.324278	1.95291	0.896615
217	0.125333	0.421229	0.521229	1.57534	0.521229	0.0883513	0.054	0.98733	0.98733	0.103104	1.16921	0.791417	0.0193333	1.17843	0.699754	1.23903	0.743006	0.71797	0.0346667	2.11576	0.793418	0.403457	0.693118	0.752312
218	0.0266667	1.20329	0.426235	0.835529	0.0415295	0.835529	0.00733333	0.567108	0.567108	0.587175	0.101424	1.7289	0.019	0.937672	1.80064	0.179826	0.632727	0.477214	0.0186667	2.1218	0.747514	0.547214	0.647214	0.706408
219	0.0253333	0.790065	1.05942	0.890065	0.733739	0.0869728	0.00833333	1.75885	0.417214	0.437281	0.467214	0.466214	0.019	0.937672	0.458997	1.52147	0.632727	0.477214	0.02	1.78974	0.99956	0.79926	0.840988	0.958454
220	0.0473333	0.608039	0.708039	0.281258	0.372304	1.42503	0.00533333	0.417214	0.417214	0.437281	0.467214	1.80785	0.0186667	0.937672	1.80064	0.179826	0.632727	0.477214	0.0216667	1.91698	0.964569	0.764269	0.608781	0.923463
221	0.0146667	0.519237	0.619237	0.619237	0.733661	1.22405	0.0626667	0.579728	0.579728	0.126283	0.629728	1.71197	0.0183333	1.41356	1.18664	0.655711	1.10861	0.281754	0.0126667	0.780163	0.747514	1.88885	0.647214	0.706408
222	0.0156667	1.48145	0.517406	0.517406	0.070772	0.517406	0.00466667	1.75885	0.417214	0.437281	0.467214	0.466214	0.0183333	1.55887	1.0802	0.315384	1.25393	0.515643	0.0176667	1.27352	0.359086	1.65781	0.993603	0.494336
223	0.015	0.425543	0.525543	0.525543	1.56812	0.108514	0.031	0.788185	0.788185	0.192414	0.257538	1.62018	0.0183333	0.993968	1.43839	0.655711	0.269431	0.953099	0.00333333	0.780163	0.747514	0.547214	1.98885	0.706408
224	0.121	0.0422413	0.318556	1.67388	0.456542	0.456542	0.0266667	0.417214	0.417214	0.437281	0.467214	1.80785	0.018	0.731266	0.940612	0.867846	1.11434	0.993229	0.00933333	0.780163	0.747514	0.547214	0.647214	2.04805
225	0.0706667	0.747075	0.847075	0.985563	0.0876281	0.896216	0.1	1.03066	1.13673	0.661819	0.408909	0.973594	0.018	1.26347	0.0976735	1.39315	0.385923	0.803008	0.00666667	0.780163	0.747514	0.547214	0.647214	2.04805
226	0.0373333	0.374775	0.474775	0.474775	0.0897362	1.63459	0.00366667	0.417214	0.417214	0.437281	0.467214	1.80785	0.0176667	0.512451	0.594589	1.45903	0.768318	0.612805	0.005	0.780163	0.747514	0.547214	0.647214	2.04805
227	0.057	0.58353	0.68353	0.316966	0.330713	1.45331	0.00466667	0.417214	0.417214	1.77892	0.467214	0.466214	0.0173333	0.857309	1.07157	0.405172	1.26568	1.08979	0.00433333	2.1218	0.747514	0.547214	0.647214	0.706408
228	0.109333	0.450864	1.03555	1.34367	0.339679	0.00306282	0.017	1.75885	0.417214	0.437281	0.467214	0.466214	0.0173333	1.11783	0.639156	1.39756	0.40268	0.657372	0.009	2.1218	0.747514	0.547214	0.647214	0.706408
229	0.038	1.33127	0.0208898	0.45072	0.0462712	1.05517	0.0703333	0.741918	0.613875	0.761986	1.13215	1.09456	0.017	0.937672	0.458997	0.179826	0.632727	1.81885	0.00533333	0.780163	0.747514	1.88885	0.647214	0.706408
230	0.108333	0.444925	0.544925	0.286955	0.0404685	1.63634	0.00866667	0.417214	1.75885	0.437281	0.467214	0.466214	0.017	0.937672	0.458997	1.52147	0.632727	0.477214	0.0556667	0.780163	0.747514	0.547214	0.647214	2.04805
231	0.0663333	0.623433	1.20756	0.731708	0.392404	0.723433	0.029	0.15499	1.09082	0.947665	0.966715	0.965715	0.0166667	1.02536	1.77697	0.267517	0.720418	0.190471	0.0313333	2.0144	0.917707	0.717406	0.370772	0.876601
232	0.043	1.13598	0.879214	0.0165012	0.438947	0.879214	0.02	0.651005	0.651005	0.500821	0.701005	1.55126	0.016	0.525981	0.58014	1.4732	0.753869	0.598356	0.056	0.85761	0.824961	0.296748	0.724661	2.02992
233	0.108333	0.247214	1.68885	0.347214	0.347214	0.347214	0.0933333	0.948698	0.948698	1.35325	0.159814	0.473395	0.015	2.27931	0.458997	0.179826	0.632727	0.477214	0.0113333	2.1218	0.747514	0.547214	0.647214	0.706408
234	0.0333333	0.604518	0.704518	0.463163	1.10678	0.865422	0.00333333	1.75885	0.417214	0.437281	0.467214	0.466214	0.015	1.17472	0.696041	1.25318	0.717713	0.714257	0.023	1.80552	0.996241	0.795941	0.815252	0.955135
235	0.0453333	0.45266	0.425754	1.42287	0.643308	0.55266	0.00433333	0.417214	0.417214	0.437281	0.467214	1.80785	0.0146667	0.937672	0.458997	0.179826	0.632727	1.81885	0.056	0.780163	0.747514	0.547214	0.647214	2.04805
236	0.033	0.0575314	0.649871	0.649871	0.016681	1.57395	0.036	0.902717	0.600448	0.577334	0.900899	1.28853	0.0146667	0.937672	0.458997	0.179826	0.632727	1.81885	0.0396667	0.630752	2.07057	0.590822	0.525376	0.915462
237	0.0266667	0.247214	0.347214	0.347214	0.347214	1.68885	0.0233333	0.417214	0.417214	0.437281	0.467214	1.80785	0.0146667	1.02286	0.544189	1.49923	0.354915	0.562405	0.0146667	2.1218	0.747514	0.547214	0.647214	0.706408
238	0.00533333	0.247214	0.347214	0.347214	0.347214	1.68885	0.003	0.417214	0.417214	1.77892	0.467214	0.466214	0.0143333	1.14093	1.6304	0.383083	0.518312	0.680471	0.018	2.04734	0.893743	0.693442	0.265938	0.852637
239	0.00933333	1.38694	0.563198	0.563198	0.563198	0.302656	0.0903333	0.562847	0.0334412	1.70517	0.612847	0.611847	0.014	1.09542	1.71143	0.337571	0.300743	0.634959	0.0153333	0.647576	1.33407	0.63936	1.41356	1.29297
240	0.0116667	1.34678	0.576716	0.576716	0.576716	0.383368	0.04	1.27639	0.732063	0.697698	0.183299	1.10766	0.014	0.937672	0.458997	1.52147	0.632727	0.477214	0.0216667	2.1218	0.747514	0.547214	0.647214	0.706408
241	0.0176667	1.51068	0.496485	0.496485	0.0212189	0.496485	0.0726667	0.449474	0.449474	0.469542	0.367509	1.80493	0.014	0.937672	0.458997	1.52147	0.632727	0.477214	0.0326667	1.98989	0.932131	0.731831	0.438548	0.891025
242	0.036	0.160718	0.0571281	1.31415	0.00475207	1.30106	0.0193333	0.417214	1.75885	0.437281	0.467214	0.466214	0.0136667	1.22039	1.15119	0.462547	0.915448	1.08039	0.023	2.07221	0.578966	0.234528	0.863033	0.922227
243	0.0566667	0.00192836	0.524142	1.5705	0.524142	0.524142	0.0623333	0.800947	0.800947	0.465529	1.32197	0.854391	0.0133333	0.937672	0.458997	0.179826	0.632727	1.81885	0.0173333	0.780163	0.747514	1.88885	0.647214	0.706408
244	0.00766667	0.529149	1.07298	0.914468	0.629149	0.629149	0.0246667	0.651803	0.651803	0.671871	0.535959	1.54845	0.0133333	1.21474	1.27928	0.456898	1.09087	0.754286	0.0233333	1.98404	1.09738	0.1	0.256934	1.05627
245	0.0516667	0.396044	0.496044	0.496044	0.0230911	1.61122	0.006	1.75885	0.417214	0.437281	0.467214	0.466214	0.013	0.937672	0.458997	0.179826	0.632727	1.81885	0.00666667	2.1218	0.747514	0.547214	0.647214	0.706408
246	0.0976667	0.82964	0.965516	0.143956	0.700034	0.951165	0.0316667	1.36128	0.702252	0.795545	0.605802	0.751252	0.013	0.937672	0.458997	0.179826	0.632727	1.81885	0.018	2.10207	0.828104	0.285709	0.727804	0.786998
248	0.025	1.51045	0.0204443	0.496668	0.496668	0.496668	0.00333333	0.417214	0.417214	0.437281	1.80885	0.466214	0.013	1.22036	0.741681	0.780669	1.32715	0.759897	0.021	1.79645	1.20423	0.214785	0.659138	1.16312
249	0.0836667	1.52944	0.52549	0.52549	0.37597	0.097508	0.0193333	0.781129	1.12629	0.0245836	1.02097	1.01997	0.0123333	1.11857	0.232472	0.360724	0.813625	1.69365	0.0406667	0.780163	0.747514	0.547214	0.647214	2.04805
250	0.0583333	0.523227	0.623227	0.623227	0.788536	1.18114	0.025	0.657524	0.657524	0.402582	0.11167	1.71489	0.012	0.937672	0.458997	0.179826	0.632727	1.81885	0.00366667	2.1218	0.747514	0.547214	0.647214	0.706408
251	0.092	0.134558	1.56706	0.351208	0.230656	0.850637	0.0733333	0.821604	0.415157	0.299742	0.136128	1.74156	0.012	0.937672	0.458997	0.179826	0.632727	1.81885	0.022	2.02824	0.908395	0.708095	0.32899	0.867289
252	0.025	0.479018	0.579018	0.579018	0.397947	1.43911	0.0736667	0.678293	0.469972	0.281718	0.279601	1.77852	0.012	0.937672	0.458997	1.52147	0.632727	0.477214	0.0123333	2.1218	0.747514	0.547214	0.647214	0.706408
253	0.0466667	0.468701	1.07023	1.07023	0.108969	0.777671	0.00433333	1.75885	0.417214	0.437281	0.467214	0.466214	0.0116667	0.76432	0.650793	1.37578	0.824523	0.66901	0.0216667	0.992862	0.373624	1.05321	1.51982	1.2124
254	0.09	0.127748	1.2728	0.357599	0.357599	1.20054	0.008	1.21043	0.907888	0.716174	0.746107	0.745107	0.0106667	0.937672	0.458997	0.179826	0.632727	1.81885	0.0256667	0.780163	0.747514	0.547214	0.647214	2.04805
255	0.0226667	0.706063	0.806063	0.206462	0.859361	1.05923	0.00633333	1.75885	0.417214	0.437281	0.467214	0.466214	0.0106667	1.5859	1.10723	0.462909	0.91581	0.760297	0.0126667	2.1218	0.747514	0.547214	0.647214	0.706408
256	0.0453333	0.247214	1.68885	0.347214	0.347214	0.347214	0.0173333	0.540425	1.46902	0.679884	0.709817	0.708817	0.0103333	0.937672	0.458997	0.179826	0.632727	1.81885	0.0123333	1.73266	1.00974	0.809443	0.928617	0.968637
257	0.00833333	0.486803	0.586803	0.586803	0.449442	1.41097	0.0553333	0.417214	0.417214	0.437281	1.80885	0.466214	0.0103333	0.937672	1.80064	0.179826	0.632727	0.477214	0.015	2.1218	0.747514	0.547214	0.647214	0.706408
259	0.0173333	0.34451	0.44451	0.44451	0.0256562	1.65919	0.005	0.417214	1.75885	0.437281	0.467214	0.466214	0.01	0.937672	1.80064	0.179826	0.632727	0.477214	0.008	0.780163	0.747514	0.547214	0.647214	2.04805
260	0.063	0.506055	0.606055	0.288517	0.015808	1.58482	0.043	0.417214	0.417214	0.437281	0.467214	1.80785	0.01	0.937672	0.458997	0.179826	0.632727	1.81885	0.028	1.90098	1.1184	0.38244	0.550615	1.0773
261	0.0223333	0.100199	1.44015	0.00863518	0.774492	0.774492	0.003	0.417214	0.417214	1.77892	0.467214	0.466214	0.009	0.937672	0.458997	0.179826	0.632727	1.81885	0.0206667	2.1218	0.747514	0.547214	0.647214	0.706408
262	0.042	1.07916	1.31381	0.303947	0.337609	0.000986634	0.0346667	0.562667	1.68532	0.582735	0.612667	0.0816859	0.009	0.937672	0.458997	0.179826	0.632727	1.81885	0.019	1.8982	0.747514	0.77082	0.87082	0.930015
263	0.082	0.657606	0.757606	0.130089	0.332289	1.41301	0.0113333	1.75885	0.417214	0.437281	0.467214	0.466214	0.009	0.937672	0.458997	0.179826	0.632727	1.81885	0.017	2.1218	0.747514	0.547214	0.647214	0.706408
264	0.015	1.27026	0.596441	0.596441	0.519059	0.596441	0.032	0.508935	0.508935	0.529002	0.165961	1.78177	0.009	0.937672	0.458997	0.179826	0.632727	1.81885	0.0153333	2.06808	0.874516	0.112483	0.774215	0.83341
265	0.0333333	0.18292	0.66584	0.66584	0.206336	1.50826	0.0413333	0.508469	0.117645	0.528537	0.558469	1.78205	0.00866667	1.21718	0.962113	0.459334	0.912235	1.25984	0.0443333	2.1218	0.747514	0.547214	0.647214	0.706408
266	0.00533333	0.247214	0.347214	0.347214	0.347214	1.68885	0.0113333	1.35222	0.682052	0.744004	0.732052	0.731052	0.00866667	0.937672	0.458997	0.179826	0.632727	1.81885	0.005	0.780163	0.747514	0.547214	0.647214	2.04805
267	0.069	0.833615	0.933615	0.103424	0.625729	1.03808	0.01	0.417214	0.417214	0.437281	0.467214	1.80785	0.00866667	0.937672	1.80064	0.179826	0.632727	0.477214	0.00433333	0.780163	0.747514	1.88885	0.647214	0.706408
268	0.0833333	0.344138	0.444138	1.67389	0.128538	0.357076	0.0113333	1.75885	0.417214	0.437281	0.467214	0.466214	0.00866667	0.937672	0.458997	0.179826	0.632727	1.81885
269	0.00866667	0.247214	0.347214	0.347214	0.347214	1.68885	0.019	0.080749	1.44138	0.89188	0.921813	0.461996	0.00866667	0.937672	0.458997	0.179826	0.632727	1.81885
270	0.0826667	0.623663	0.723663	0.242086	1.4178	0.371614	0.008	0.417214	1.75885	0.437281	0.467214	0.466214	0.008	0.937672	0.458997	0.179826	0.632727	1.81885
271	0.00833333	0.435001	0.535001	0.535001	0.154	1.551	0.0516667	0.924411	0.924411	0.0208549	0.604962	1.37365	0.00766667	0.937672	0.458997	0.179826	0.632727	1.81885
272	0.0236667	1.45415	0.662626	0.0503769	0.662626	0.179271	0.00766667	0.417214	0.417214	0.437281	0.467214	1.80785	0.00766667	0.937672	0.458997	0.179826	0.632727	1.81885
273	0.0243333	1.24345	0.0603839	0.418163	0.800617	0.800617	0.0143333	0.554075	0.00283371	0.574143	0.604075	1.74406	0.00766667	0.937672	1.80064	0.179826	0.632727	0.477214
274	0.0153333	1.49862	0.505709	0.0185083	0.505709	0.505709	0.018	1.01068	0.760144	0.202057	1.06068	1.09822	0.00733333	1.15153	0.672859	0.393687	1.7781	0.420635
275	0.008	1.36525	0.347214	0.57082	0.57082	0.57082	0.0436667	0.417214	0.417214	1.77892	0.467214	0.466214	0.007	0.937672	0.458997	1.52147	0.632727	0.477214
276	0.08	0.492244	0.592244	0.361496	0.0730609	1.57292	0.004	0.417214	0.417214	0.437281	0.467214	1.80785	0.007	0.937672	0.458997	0.179826	0.632727	1.81885
277	0.0446667	0.91166	0.0668161	1.52601	0.182063	0.0991033	0.00833333	0.417214	1.75885	0.437281	0.467214	0.466214	0.00666667	0.937672	0.458997	0.179826	0.632727	1.81885
278	0.014	0.616747	0.939496	0.939496	0.964246	0.0979992	0.00766667	1.75885	0.417214	0.437281	0.467214	0.466214	0.00666667	0.937672	0.458997	0.179826	0.632727	1.81885
279	0.023	0.299528	1.68093	0.182342	0.399528	0.399528	0.00633333	0.417214	1.75885	0.437281	0.467214	0.466214	0.00533333	0.937672	0.458997	0.179826	0.632727	1.81885
280	0.005	1.58885	0.347214	0.347214	0.347214	0.347214	0.006	0.603434	0.603434	0.623501	1.67397	0.265335	0.00533333	0.937672	0.458997	0.179826	0.632727	1.81885
281	0.0323333	0.310032	0.410032	0.410032	0.147129	1.67723	0.00533333	0.417214	0.417214	1.77892	0.467214	0.466214	0.005	0.937672	0.458997	0.179826	0.632727	1.81885
282	0.0323333	1.46642	0.526524	0.113147	0.526524	0.526524	0.003	0.417214	0.417214	0.437281	0.467214	1.80785	0.005	0.937672	0.458997	0.179826	0.632727	1.81885
283	0.006	0.247214	0.347214	0.347214	0.347214	1.68885	0.00633333	1.75885	0.417214	0.437281	0.467214	0.466214	0.005	0.937672	0.458997	0.179826	0.632727	1.81885
284	0.00733333	1.58885	0.347214	0.347214	0.347214	0.347214	0.008	0.916836	1.193	0.818549	0.966836	0.176806	0.004	2.27931	0.458997	0.179826	0.632727	0.477214
285	0.0256667	1.58885	0.347214	0.347214	0.347214	0.347214	0.00933333	0.123393	1.65732	0.603639	0.633572	0.632572	0.00366667	1.74328	0.934916	0.457931	0.910832	0.755319
286	0.0436667	0.436718	0.536718	0.536718	0.162464	1.54769	0.0173333	0.583572	0.123393	0.603639	0.633572	1.70632	0.00366667	0.937672	0.458997	0.179826	0.632727	1.81885
287	0.031	0.262265	1.03133	0.167627	0.118967	1.44494	0.012	1.53525	0.64082	0.437281	0.69082	0.68982	0.00366667	0.937672	0.458997	1.52147	0.632727	0.477214
288	0.011	1.58885	0.347214	0.347214	0.347214	0.347214	0.00566667	1.75885	0.417214	0.437281	0.467214	0.466214	0.00333333	0.937672	0.458997	0.179826	0.632727	1.81885
289	0.0373333	0.632892	0.732892	0.323883	0.591598	1.29807	0.00733333	1.75885	0.417214	0.437281	0.467214	0.466214	0.00333333	0.937672	0.458997	1.52147	0.632727	0.477214
290	0.0363333	1.5834	0.390886	0.210745	0.390886	0.390886	0.057	0.473803	0.473803	0.49387	0.288106	1.79851	0.003	0.937672	0.458997	0.179826	0.632727	1.81885
291	0.0736667	0.552598	0.652598	0.152001	1.5312	0.278002	0.0103333	0.671113	0.671113	0.645948	1.46746	0.720113
292	0.0166667	1.14715	0.86225	0.1	0.47735	0.86225	0.0473333	0.417214	0.417214	1.77892	0.467214	0.466214
293	0.06	0.484814	0.584814	0.0809774	1.61204	0.26143	0.00633333	1.1588	0.698617	0.718684	0.748617	1.01605
294	0.017	1.20666	0.166124	0.869452	0.166124	0.869452	0.005	1.75885	0.417214	0.437281	0.467214	0.466214
295	0.0103333	1.55558	0.00639904	0.449728	0.449728	0.449728	0.006	0.417214	0.417214	0.437281	0.467214	1.80785
296	0.0706667	0.155295	1.65609	0.0659985	0.517398	0.517398	0.00533333	1.57221	0.627318	0.359809	0.677318	0.676318
297	0.00666667	0.247214	0.347214	0.347214	0.347214	1.68885	0.013	1.61822	0.231105	0.626511	0.656443	0.655443
298	0.0556667	0.407946	0.507946	0.380532	0.0563152	1.64011	0.006	1.75885	0.417214	0.437281	0.467214	0.466214
299	0.0303333	0.312801	1.03817	0.024956	0.0751026	1.45091	0.035	0.735029	0.03	0.755096	0.16572	1.69478
300	0.032	0.123754	0.3956	1.28514	1.11994	0.484554	0.011	0.417214	0.417214	0.437281	1.80885	0.466214
301	0.004	0.247214	0.347214	1.68885	0.347214	0.347214	0.04	0.697607	1.18268	0.717674	0.747607	0.989143
302	0.062	0.0793417	1.01737	0.812971	0.383738	1.16726	0.0403333	0.669995	0.0220658	0.690063	0.37289	1.71981
303	0.00566667	0.512052	0.612052	0.612052	1.28222	0.653937	0.00766667	1.75885	0.417214	0.437281	0.467214	0.466214
304	0.067	0.247214	1.68885	0.347214	0.347214	0.347214	0.008	1.75885	0.417214	0.437281	0.467214	0.466214
305	0.0666667	0.338358	0.438358	0.438358	0.0480483	1.66312	0.0123333	0.417214	0.417214	0.437281	0.467214	1.80785
306	0.00633333	0.247214	0.347214	0.347214	1.68885	0.347214	0.02	0.64082	0.417214	0.660888	0.69082	1.58425
307	0.00866667	0.454101	0.554101	0.554101	0.252208	1.51009	0.0456667	0.668489	0.668489	0.127726	0.208643	1.74228
308	0.018	1.28199	0.0895566	0.830551	0.0895566	0.830551	0.0136667	1.75885	0.417214	0.437281	0.467214	0.466214
309	0.0633333	0.266252	0.00674952	1.11226	0.179751	1.39201	0.00366667	0.417214	0.417214	0.437281	0.467214	1.80785
310	0.0126667	0.576999	0.676999	0.993553	0.53311	0.993553	0.00333333	1.75885	0.417214	0.437281	0.467214	0.466214
311	0.0556667	0.582951	0.312573	0.307885	0.682951	1.46121	0.00633333	0.417214	1.75885	0.437281	0.467214	0.466214
312	0.00966667	1.17654	0.612851	0.612851	0.662014	0.612851	0.0103333	0.653842	0.653842	0.673909	0.549426	1.5411
313	0.0166667	0.2	0.882946	0.194884	0.293179	1.57101	0.0216667	0.472985	0.472985	1.76986	0.290838	0.521985
314	0.0123333	1.26882	0.59675	0.521426	0.59675	0.59675	0.0166667	0.0912678	1.66775	0.596407	0.626339	0.625339
315	0.0336667	0.738571	0.838571	0.0951484	0.773521	1.09877	0.011	0.72807	0.72807	0.288701	0.180803	1.67297
316	0.0573333	0.388288	0.488288	0.488288	0.0555364	1.6204	0.0246667	0.689431	1.2922	0.709498	0.856095	0.738431
317	0.00533333	1.58885	0.347214	0.347214	0.347214	0.347214	0.006	1.75885	0.417214	0.437281	0.467214	0.466214
318	0.029	1.25565	0.350559	0.52385	0.870434	0.489192	0.007	0.417214	1.75885	0.437281	0.467214	0.466214
319	0.00933333	1.58885	0.347214	0.347214	0.347214	0.347214	0.011	0.556117	0.556117	0.576184	0.0555222	1.74183
320	0.0426667	0.512597	1.37117	0.0379219	0.957401	0.336753	0.00433333	1.75885	0.417214	0.437281	0.467214	0.466214
321	0.0136667	0.939411	0.629935	0.629935	0.950394	0.629935	0.0146667	0.417214	0.417214	0.437281	0.467214	1.80785
322	0.0503333	0.222289	1.08476	1.00264	0.885341	0.38094	0.00633333	0.417214	0.417214	0.437281	1.80885	0.466214
323	0.056	0.247214	1.68885	0.347214	0.347214	0.347214	0.017	0.614847	0.614847	0.634914	1.65108	0.322457
324	0.028	0.223616	0.767895	0.767895	1.40849	0.0963097
325	0.00466667	0.247214	0.347214	0.347214	1.68885	0.347214
326	0.01	0.124443	0.548886	0.548886	1.52221	0.548886
327	0.0546667	0.0813073	1.02523	1.24479	0.249919	0.750783
328	0.0186667	0.387686	0.487686	0.487686	0.0580225	1.62108
329	0.033	0.622009	0.722009	0.431399	0.987708	0.987708
330	0.00333333	0.247214	0.347214	0.347214	0.347214	1.68885
331	0.052	0.151885	1.62338	0.210558	0.582352	0.582352
332	0.008	0.513957	0.613957	1.26842	0.613957	0.673453
333	0.008	1.27687	0.594996	0.594996	0.594996	0.508121
334	0.011	0.386117	0.486117	0.486117	0.0644778	1.62283
335	0.0133333	0.606599	1.24433	0.616977	0.616977	0.616977
336	0.014	1.3538	0.139046	0.258569	0.73666	0.73666
337	0.0506667	0.394503	0.494503	0.494503	0.0295983	1.61311
338	0.0503333	0.149051	0.00623298	1.48591	0.0972898	1.0458
339	0.003	0.247214	0.347214	0.347214	0.347214	1.68885
340	0.006	0.247214	0.347214	0.347214	0.347214	1.68885
341	0.014	1.20146	0.60917	0.60917	0.626055	0.60917
342	0.01	1.58885	0.347214	0.347214	0.347214	0.347214
343	0.0283333	0.525212	0.625212	0.0146809	0.0706382	1.60638
345	0.0483333	0.283804	0.383804	1.68507	0.233658	0.383804
346	0.0476667	0.203583	0.563361	1.4865	0.563361	0.563361
347	0.0153333	0.529149	0.629149	0.629149	1.07298	0.914468
348	0.004	1.58885	0.347214	0.347214	0.347214	0.347214
349	0.0106667	1.58885	0.347214	0.347214	0.347214	0.347214
350	0.0346667	0.878865	0.978865	0.429059	0.532796	0.895875
351	0.0466667	0.703461	0.609862	0.835727	1.12613	0.44853
352	0.00833333	0.247214	0.347214	1.68885	0.347214	0.347214
353	0.0123333	1.26965	0.837535	0.10271	0.10271	0.837535
354	0.02	0.625137	1.41275	0.38133	0.243807	0.725137
355	0.0453333	1.58885	0.347214	0.347214	0.347214	0.347214
356	0.0446667	0.0293159	0.572696	1.63696	0.120885	0.572696
357	0.00666667	0.507107	1.31421	0.607107	0.607107	0.607107
358	0.009	1.56176	0.0401402	0.440541	0.440541	0.440541
359	0.025	0.530189	0.630189	0.630189	1.01962	0.970943
360	0.0356667	1.07769	0.426106	0.0503159	0.595211	1.1589
361	0.0433333	0.464269	0.564269	0.564269	0.308781	1.48403
362	0.0183333	0.466973	0.566973	0.566973	0.324437	1.47648
363	0.00333333	1.58885	0.347214	0.347214	0.347214	0.347214
364	0.041	0.362177	0.462177	1.64595	0.0405829	0.462177
365	0.009	0.420239	0.520239	0.0837746	0.520239	1.57694
367	0.0246667	0.247214	0.347214	0.347214	0.347214	1.68885
368	0.0176667	0.608713	1.53268	0.0220698	0.708713	0.00681112
369	0.022	0.41903	0.51903	0.51903	0.0782055	1.57888
370	0.0356667	0.361257	0.461257	0.461257	0.0370553	1.64671

## Sheet: Dataset3AVD_Rarefaction_Depths
11,020 reads per sample				8000 reads per sample
	OTU No.	AVD			OTU No.	AVD
Dil=-1		0.639609		Dil=-1		0.640825
4.5	365	0.723234		4.5	341	0.733307
5.5	365	0.641087		5.5	341	0.654638
6.5	365	0.489949		6.5	341	0.487727
7.5	365	0.448349		7.5	341	0.43242
8.5	365	0.895424		8.5	341	0.89603
	OTU No.	AVD			OTU No.	AVD
Dil=-4		0.744824		Dil=-4		0.748517
4.5	320	0.855468		4.5	279	0.833957
5.5	320	0.686462		5.5	279	0.702857
6.5	320	0.575167		6.5	279	0.57292
7.5	320	0.63319		7.5	279	0.632599
8.5	320	0.973831		8.5	279	1.00025
	OTU No.	AVD			OTU No.	AVD
Dil=-7		0.829429		Dil=-7		0.830342
4.5	287	0.987769		4.5	267	0.982678
5.5	287	0.631387		5.5	267	0.636692
6.5	287	0.617728		6.5	267	0.633612
7.5	287	0.747744		7.5	267	0.751028
8.5	287	1.16252		8.5	267	1.1477
	OTU No.	AVD			OTU No.	AVD
Dil=-10		0.969693		Dil=-10		0.970907
4.5	264	1.29185		4.5	245	1.30963
5.5	264	0.821793		5.5	245	0.827554
6.5	264	0.727962		6.5	245	0.720075
7.5	264	0.812805		7.5	245	0.820171
8.5	264	1.19405		8.5	245	1.17711

## Sheet: Dataset4FunctionalGroupsRA
Sam	Nitrospira	Bradyrhizobium	Rhizobium	Burkholderia	Pseudoxanthomonas	Rhizobacter	Mesorhizobium	Steroidobacter	Ferruginibacter	Terrimonas	Niabella	Streptomyces	Aciditerrimonas	Thermoleophilum	Actinoplanes	Mycobacterium	Acidothermus	Dactylosporangium	Amycolatopsis	Kitasatospora	Nocardioides	Kribbella	Kibdelosporangium	Conexibacter	Microbacterium	Actinoallomurus	Blastococcus	Solirubrobacter	Aeromicrobium	Sphingomonas	Phenylobacterium	Devosia	Rhizomicrobium	Brevundimonas	Dongia	Sphingobium	Caulobacter	Blastochloris	Uliginosibacterium	Variovorax	Lysobacter	Aquicella	Kofleria	Phaselicystis	Thermosporothrix	Roseiflexus	Longilinea	Ktedonobacter	Gemmata
D1P4	83.773	4.15013	17.4805	27.4467	13.9396	69.9935	39.7489	35.0789	33.4166	17.9828	17.2027	61.6463	19.8642	5.93401	17.7517	26.8646	11.9679	45.599	22.9566	32.4936	61.0581	5.62098	14.4004	29.378	56.5008	46.0672	20.9289	37.122	42.5825	10.6326	10.5826	5.53541	34.014	46.5944	11.6263	15.1898	32.5955	2.68417	5.27168	12.9147	33.1421	17.4199	26.7836	21.9832	8.34487	8.99117	22.2442	10.3541	30.7739
D1P5	82.5133	3.70388	16.0102	28.2912	18.1539	60.8639	45.6066	34.6233	37.8354	12.6048	13.2815	37.2745	15.9882	7.43539	23.484	34.5983	19.1867	36.2453	26.0174	51.5836	31.6433	8.03861	8.42058	16.1828	69.4597	40.2661	24.108	54.0384	38.3242	18.6455	13.1985	4.54188	47.2417	51.4479	14.4653	27.5754	36.0569	2.81405	6.30534	13.7366	35.9507	17.1032	22.8521	21.7334	5.14179	8.284	47.0411	14.9414	16.9709
D1P6	61.7275	6.02438	18.9508	46.4483	13.7775	39.5615	50.2091	48.746	22.3698	21.008	15.3054	33.4515	10.4973	4.93309	23.6689	54.1362	16.7171	36.2453	30.3901	46.7096	32.089	6.04407	9.88503	19.9173	55.4641	27.2991	30.7311	52.6287	41.2723	19.5701	14.3876	9.93536	55.2728	49.0212	17.4395	31.0807	31.7301	2.64087	6.97722	9.62734	35.389	17.4199	17.2005	19.7349	6.32187	10.3045	28.0788	8.51923	29.4163
D1P7	39.682	3.3915	21.8915	50.6709	20.4231	60.8639	34.7279	27.7898	22.0936	15.2938	11.5106	28.6727	22.6096	9.00826	15.1629	50.4728	22.4161	44.4298	24.487	35.3368	36.9914	4.71437	12.5699	28.3821	63.2394	43.6785	15.8954	61.0869	43.5652	20.8029	7.49105	7.94829	54.8004	67.9501	8.11138	22.2005	37.7876	3.89637	5.78851	8.80549	21.9075	10.7687	22.3606	19.7349	6.57474	11.5168	44.8531	14.4172	19.9125
D1P8	47.2404	3.48075	9.96553	40.959	10.8599	73.0367	55.6484	43.2792	22.646	15.4619	9.61328	45.3984	18.7337	6.36298	12.5741	55.7643	23.176	26.8917	25.3615	25.5887	29.8606	8.28037	16.1089	25.6435	38.8767	27.9816	29.9363	37.5919	22.929	17.5669	12.9607	4.61284	40.1554	48.5358	14.7357	27.108	36.9223	4.45918	5.89188	7.27921	27.2439	11.8772	26.0464	33.2246	10.1993	9.39526	43.7591	9.69882	23.533
D2P4	36.6327	2.73277	15.8989	25.3927	7.64862	36.6336	28.4559	28.1021	22.0064	15.9018	9.43529	31.9842	13.5092	4.34554	11.3194	25.3449	13.8934	28.0001	26.7098	26.6414	22.8736	2.1765	9.69137	16.5136	44.1678	34.2727	21.1202	52.4377	16.9901	14.2649	9.96929	5.92888	28.9798	26.2907	9.44561	11.8898	17.8243	3.02135	3.93951	9.6501	25.5949	14.9046	15.7538	20.3865	9.9403	9.55674	34.7586	8.09203	20.3157
D2P5	47.2369	2.56408	13.8357	40.9105	12.9132	41.7999	37.6141	31.7152	23.0644	7.95091	7.10422	22.9705	16.2111	7.2609	16.8126	45.4908	23.1557	38.0436	14.6039	18.2598	47.6221	3.81724	5.32231	14.3965	44.1678	34.8688	24.2883	49.1857	26.1593	9.91856	7.60035	7.61507	51.096	28.9578	12.8418	18.1178	13.6078	2.2178	3.00996	6.98092	25.8235	13.159	13.959	16.564	7.32443	6.8504	19.3103	6.77707	22.0407
D2P6	56.395	4.7233	14.8066	44.4373	11.2246	57.2987	34.9975	30.1094	17.5628	13.4554	9.43529	23.552	10.22	3.85048	22.4723	34.1181	19.5169	18.5653	13.8353	18.2598	28.1233	4.41996	5.32231	13.1262	49.2045	28.0142	15.4178	45.5273	33.1711	12.036	10.5615	6.14645	23.2601	50.2952	11.7805	18.1178	26.6406	3.72847	3.54113	8.21285	14.3972	8.32507	23.3315	14.6528	6.27809	10.3179	38.6207	12.2392	25.1072
D2P7	39.5247	2.36165	13.9571	22.5713	13.9066	44.6178	40.2307	40.1458	14.3888	13.8224	10.7673	17.7367	16.3285	6.4358	10.3206	36.0677	10.4201	29.8262	22.4823	22.75	23.6236	2.71225	5.00456	14.1848	43.393	26.8221	27.2451	42.6818	16.7204	15.2679	8.68611	7.17993	35.0808	27.4337	6.89848	15.0982	14.7578	3.31063	3.71818	11.806	23.5382	8.1908	17.5485	16.3517	6.80126	8.88015	33.6552	6.97938	25.2988
D2P8	67.4812	4.62209	12.622	38.7945	8.04595	28.1797	25.5122	42.956	17.986	14.434	7.32623	18.0275	12.3345	7.37092	22.3058	28.5942	12.4048	31.6523	18.4471	29.0361	31.1231	2.10953	5.16343	25.1938	37.5814	25.332	26.4003	38.6169	19.4172	12.2589	6.51459	4.24268	51.4773	46.8659	12.7357	19.8163	26.2573	4.17846	4.0723	11.2927	21.71	14.5017	23.531	13.1663	5.90439	8.71101	27.5862	12.3403	26.8321
D3P4	19.4931	1.72322	6.10036	18.8606	6.21855	28.1398	16.9811	14.892	15.4091	7.61866	9.11898	17.8754	7.0795	3.5006	7.32902	18.916	9.13778	18.5964	12.0042	20.9617	20.6174	3.12312	6.93702	10.3902	19.3707	29.1859	15.0459	25.4174	24.4593	5.99327	8.12558	1.34698	25.4927	27.5606	11.004	16.1301	12.2358	1.94974	3.28972	5.82609	19.7087	7.64511	17.6455	15.0453	4.97425	5.64771	12.6054	4.76739	14.0973
D3P5	21.3795	1.98498	8.27906	15.7172	3.52548	34.0924	13.7007	25.5609	9.52561	6.88921	5.69936	13.924	9.11158	2.97273	5.49676	20.0694	6.02705	23.5256	10.4099	18.1792	31.1659	2.40596	5.84774	10.5306	18.9305	23.9586	18.1395	38.2628	15.8497	4.47982	4.87535	2.60563	32.1429	18.7913	6.22357	13.845	16.1908	2.40317	2.42073	10.455	11.79	11.3671	19.2497	17.5528	7.2023	4.12473	26.6814	6.50787	18.4129
D3P6	21.1699	2.66118	6.44896	14.2502	6.61027	21.3754	19.4897	30.0063	18.4909	5.51137	8.71667	19.3807	7.40725	3.77842	10.3828	14.7637	6.41589	19.4926	10.1286	17.9937	28.5287	2.61417	4.12782	8.7053	26.6348	28.7503	16.5927	36.3496	20.9372	5.99327	7.34312	2.78228	31.3116	34.8265	5.59219	16.5334	16.1908	2.87927	3.6311	5.26742	11.966	10.9647	12.3519	15.3403	4.61155	5.20351	15.7567	7.71863	19.8514
D3P7	15.0914	1.30878	5.31603	12.5737	4.55374	16.2345	13.5077	21.3378	14.4285	7.94286	8.18026	25.59	5.30962	2.80603	9.16127	16.8398	10.5959	26.4383	10.1286	17.8082	32.1248	3.14625	4.64379	14.3216	18.9305	24.1764	17.2958	22.1377	23.2853	4.90358	3.91232	2.00943	17.734	28.3122	8.47848	9.54367	11.6178	1.587	2.42073	10.8541	11.966	11.87	21.8163	16.8153	5.69967	7.61489	16.8072	4.84306	13.3781
D3P8	27.8772	1.46147	7.14614	20.3275	4.01513	31.9278	23.1561	18.4483	12.6074	5.83557	7.37564	19.0044	5.11297	1.80586	10.6445	32.0649	12.0541	30.2472	7.69021	18.3647	30.6864	2.19775	3.55451	19.3763	18.05	24.612	13.4991	18.3115	24.4593	4.11659	6.62084	2.45106	28.5407	30.3166	7.8471	17.0711	8.89876	3.06064	1.8621	10.5348	15.6613	13.0772	16.683	9.73517	4.71518	5.52079	15.7567	8.85372	10.9326
D4P4	18.7092	1.16413	7.78642	16.2734	1.95426	18.5541	17.2776	11.4594	7.26164	8.99716	4.54804	7.50222	4.99607	2.65906	4.23874	17.5173	9.10685	19.4021	5.07192	8.42903	14.1626	2.33671	6.01944	11.9109	9.32914	22.0333	7.90604	15.1261	12.4622	6.57134	6.40773	1.9299	25.0785	24.7796	7.20638	7.44851	11.9916	1.49329	2.02851	3.56459	7.87942	8.18139	9.64902	12.3297	3.55735	3.98761	16.4981	7.25176	9.25348
D4P5	10.772	0.763046	5.14909	11.9417	2.61571	12.6431	11.6044	8.86738	9.55479	4.49858	3.25497	11.0689	3.27081	2.89686	8.22441	25.0516	5.36129	14.2963	5.77963	11.6344	17.9068	1.40203	4.121	11.8132	8.163	19.9873	9.48724	21.6621	19.543	6.97264	5.80228	2.10535	24.6866	24.2207	5.6796	8.1579	10.0088	1.40186	1.77736	4.65773	17.1568	9.94001	15.3454	6.37745	2.27377	2.84175	15.4288	5.31427	12.3704
D4P6	13.465	0.655437	6.15379	10.3026	2.76604	16.748	9.28349	18.4169	7.07055	4.29095	3.87921	9.22404	2.83949	1.44843	7.46524	16.3871	9.25373	9.62811	7.01812	10.3285	22.1393	2.39767	5.51011	6.15069	9.32914	14.479	5.19539	14.9394	11.1877	3.91271	3.07773	1.32382	13.5189	14.905	8.48887	6.65046	7.17609	1.06664	1.83532	2.85167	10.2941	5.19939	9.76528	12.3297	4.14413	4.53763	17.5674	7.14105	6.62354
D4P7	11.7641	0.939133	5.33747	13.3466	2.46538	18.5541	17.0197	13.0964	8.12157	5.39829	2.89826	10.5769	3.8459	2.52935	6.95912	16.1988	8.44587	10.6493	8.07969	16.1457	22.4648	1.72713	2.7782	11.9109	9.62068	19.2004	6.70131	13.4455	17.2772	4.71531	4.99501	1.32382	17.8292	18.0723	5.37425	7.89188	9.53665	1.69138	2.6274	3.94481	9.91282	10.3223	7.67272	13.3926	4.51087	5.40848	13.7484	5.25891	12.0782
D4P8	16.2997	1.34022	7.28407	10.3026	2.19479	20.8529	17.7933	11.4594	6.01952	4.29095	3.1212	9.22404	2.26441	1.8808	4.74485	21.6612	4.55342	16.4845	4.06933	10.9221	20.3486	1.68649	5.60271	12.2037	4.81034	11.3314	9.18606	20.9151	18.4101	3.66189	6.15546	1.24407	14.3026	16.9545	4.82461	6.02975	12.8414	1.56948	1.37166	4.9429	13.09	9.71062	8.48649	8.1844	3.00724	4.44596	14.0539	5.86784	7.30538
[truncated: 3 more columns]
