# Supplementary material for: Specialized metabolic functions of keystone taxa sustain soil microbiome stability
Source: Microbiome. 2021 Jan 31;9:35. doi: 10.1186/s40168-020-00985-9 (PMC7849160; doi:10.1186/s40168-020-00985-9)
Supplement: Supplementary file 4 — Additional file 3: Supplementary dataEx1. The community composition and the corresponding AVD values of different bacterial consortia from the study of Niu et al. [19]. [file 40168_2020_985_MOESM3_ESM.xlsx]

## Sheet: DataEx1 (Niu et al., 2017 PNAS)
rCpu=removing Cpu	rCpuday5rep1	rCpuday10rep1	rCpuday15rep1	rCpuday5rep2	rCpuday10rep2	rCpuday15rep2				rep=Replicate
Enterobacter cloacae	0.755105	0.90975	0.300237	0.650749	0.82181	0.245153
Stenotrophomonas maltophilia	0.067327	0.0183988	0.155198	0.112735	0.0609788	0.223604
Ochrobactrum tritici	0.0242247	0.0370558	0.487967	0.0711978	0.0542738	0.449411
Psedomonas putida	0.0165512	6.25626e-05	0.000352525	0.0165365	0.000172514	0.000630503
Herbaspirillum frisingense	0.0214036	8.68828e-05	0.00176151	0.0302835	0.000632342	0.00185692
Chryseobacterium indologenes	0.115389	0.0346461	0.0544847	0.118498	0.062133	0.0793447
rCin=removing Cin	rCinday5rep1	rCinday10rep1	rCinday15rep1	rCinday5rep2	rCinday10rep2	rCinday15rep2
Enterobacter cloacae	0.800624	0.772367	0.187806	0.505875	0.413004	0.461154
Stenotrophomonas maltophilia	0.057326	0.061892	0.116288	0.182672	0.283792	0.205087
Curtobacterium pusillum	0.0917998	0.0227847	0.105378	0.157392	0.133219	0.117719
Ochrobactrum tritici	0.0422946	0.133359	0.587726	0.120397	0.160249	0.212576
Psedomonas putida	0.00668483	0.00807547	0.00183762	0.0280058	0.00825738	0.00248121
Herbaspirillum frisingense	0.00127055	0.0015221	0.000963039	0.00565705	0.00147743	0.000983116
rOpi=removing Opi	rOpiday5rep1	rOpiday10rep1	rOpiday15rep1	rOpiday5rep2	rOpiday10rep2	rOpiday15rep2
Enterobacter cloacae	0.773383	0.688725	0.695086	0.536982	0.775859	0.534875
Stenotrophomonas maltophilia	0.0493804	0.0132789	0.124421	0.0347729	0.0230599	0.179973
Curtobacterium pusillum	0.135163	0.225842	0.133382	0.367399	0.150333	0.220655
Psedomonas putida	0.00194705	0.000248399	0.00217541	0.00200016	0.000978095	0.0112785
Herbaspirillum frisingense	0.00282701	0.000920522	0.0036271	0.00441973	0.00189203	0.00917586
Chryseobacterium indologenes	0.0372998	0.0709854	0.0413087	0.0544256	0.0478784	0.0440432
rHfr=removing Hfr	rHfrday5rep1	rHfrday10rep1	rHfrday15rep1	rHfrday5rep2	rHfrday10rep2	rHfrday15rep2
Enterobacter cloacae	0.469836	0.533536	0.166354	0.523658	0.745393	0.39995
Stenotrophomonas maltophilia	0.0553058	0.0314025	0.0675449	0.0316392	0.038001	0.0568006
Curtobacterium pusillum	0.379658	0.360948	0.109477	0.334862	0.146115	0.155036
Ochrobactrum tritici	0.0435975	0.034463	0.644002	0.0667249	0.0404563	0.363973
Psedomonas putida	0.0148395	0.000369574	0.000988598	0.00609706	0.000292071	0.00229652
Chryseobacterium indologenes	0.0367633	0.0392804	0.0116333	0.0370185	0.0297429	0.021944
rEcl=removing Ecl	rEclday5rep1	rEclday10rep1	rEclday15rep1	rEclday5rep2	rEclday10rep2	rEclday15rep2
Stenotrophomonas maltophilia	0.00708212	0.00544183	3.93734e-05	0.0186992	0.00168186	0.000331877
Curtobacterium pusillum	0.669482	0.912385	0.999559	0.542434	0.964434	0.99946
Ochrobactrum tritici	0.048844	0.0802039	0.000228173	0.0216073	0.0305769	8.16387e-05
Psedomonas taiwanensis	0.0852514	0.000576026	3.93734e-05	0.115206	0.00198644	4.77357e-06
Herbaspirillum frisingense	0.188733	0.0011973	9.2383e-05	0.299535	0.000846084	0.000109412
Chryseobacterium	0.000607182	0.000196153	4.13902e-05	0.00251805	0.000474359	1.27295e-05
rPpu=removing Ppu	rPpuday5rep1	rPpuday10rep1	rPpuday15rep1	rPpuday5rep2	rPpuday10rep2	rPpuday15rep2
Enterobacter cloacae	0.380383	0.328167	0.072661	0.409967	0.198012	0.10558
Stenotrophomonas maltophilia	0.092349	0.0500301	0.010757	0.240973	0.0532203	0.014695
Curtobacterium pusillum	0.453038	0.262433	0.668574	0.181261	0.36644	0.668258
Ochrobactrum tritici	0.0407123	0.326731	0.246146	0.0694972	0.339674	0.209562
Herbaspirillum frisingense	0.0249025	0.00185948	0.00185857	0.0914657	0.00235767	0.0018906
Chryseobacterium aquifrigidense	0.00861548	0.0307796	2.79046e-06	0.00683563	0.0402957	1.43221e-05
rSma=removing Sma	rSmaday5rep1	rSmaday10rep1	rSmaday15rep1	rSmaday5rep2	rSmaday10rep2	rSmaday15rep2
Enterobacter cloacae	0.822553	0.601026	0.51177	0.574971	0.62758	0.620883
Curtobacterium pusillum	0.101148	0.20614	0.280552	0.204746	0.198146	0.169708
Ochrobactrum tritici	0.0549061	0.12732	0.165333	0.156753	0.126078	0.181987
Psedomonas taiwanensis	0.00157715	0.000258886	0.000823647	0.00282614	0.00137146	0.000453625
Herbaspirillum frisingense	0.000684084	0.00449539	0.00138316	0.00161001	0.00204316	0.000248781
Chryseobacterium aquifrigidense	0.0191323	0.0607598	0.0401391	0.0590942	0.0447814	0.0267193
C7	C7day5rep1	C7day10rep1	C7day15rep5	C7day5rep2	C7day10rep2	C7day15rep2
Enterobacter cloacae	0.713917	0.51337	0.321484	0.569468	0.455235	0.413715
Stenotrophomonas maltophilia	0.125646	0.0520156	0.0541551	0.171333	0.192659	0.108921
Curtobacterium pusillum	0.0398939	0.0851433	0.0448335	0.0754858	0.0626365	0.122265
Ochrobactrum tritici	0.0504647	0.222802	0.547641	0.0889172	0.141004	0.309603
Psedomonas taiwanensis	0.015477	0.0010842	0.000216859	0.0280133	0.00119183	0.000169013
Herbaspirillum frisingense	0.0350304	0.00144918	0.000437023	0.0246841	0.00150893	0.000564723
Chryseobacterium aquifrigidense	0.019571	0.124136	0.0312334	0.0420993	0.145765	0.0447623

## Sheet: DataEx1_AVD
AVD
d5	C7	-Cpu	-Cin	-Opi	-Hfr	-Ecl	-Ppu	-Sma
Enterobacter cloacae	0.448237	0.695012	0.494814	0.502603	0.13589	2.13778	0.545226	0.678227
Stenotrophomonas maltophilia	0.987602	0.169115	0.588702	0.502307	0.482763	0.910946	1.24203	1.09143
Curtobacterium pusillum	0.870129	1.15588	0.53873	0.0887655	0.6137	1.84555	0.415025	0.398303
Ochrobactrum tritici	0.328815	0.209235	0.61412	1.37718	0.0268642	0.514874	0.0282454	1.21346
Psedomonas taiwanensis	0.0132442	0.146271	0.121691	0.593111	0.332597	2.42018	0.653638	0.586118
Herbaspirillum frisingense	0.191183	0.239371	0.508055	0.506139	0.54964	2.38136	0.1489	0.535869
Chryseobacterium aquifrigidense	0.107437	2.18725	0.929159	0.293032	0.0539418	0.887517	0.723281	0.113167
d10
Enterobacter cloacae	0.142319	1.22567	0.246345	0.746978	0.414096	1.87904	0.935594	0.323866
Stenotrophomonas maltophilia	0.875816	0.205016	1.5363	0.486435	0.270233	0.677465	0.0489179	0.724045
Curtobacterium pusillum	0.63029	0.885938	0.616062	0.235185	0.00875624	2.36082	0.201965	0.186553
Ochrobactrum tritici	0.625914	0.66586	0.293114	1.09884	0.743659	0.573645	2.06049	0.102483
Psedomonas taiwanensis	0.15892	0.545241	2.50182	0.357581	0.464498	0.104702	0.589737	0.281139
Herbaspirillum frisingense	0.078068	0.93789	0.096867	0.012022	1.26426	0.337012	0.649398	1.70281
Chryseobacterium aquifrigidense	2.13171	0.0632918	1.09301	0.327156	0.268329	1.08499	0.243812	0.167979
d15
Enterobacter cloacae	0.243079	0.193797	0.0445873	1.38185	0.145659	1.4491	1.03885	1.15788
Stenotrophomonas maltophilia	0.0105467	1.36736	1.00056	0.892099	0.257929	1.04979	0.889594	1.05216
Curtobacterium pusillum	0.640754	0.888451	0.557745	0.363648	0.496353	2.07477	1.09319	0.221012
Ochrobactrum tritici	0.696895	0.879118	0.567411	1.25246	1.03966	1.25176	0.216192	0.462664
Psedomonas taiwanensis	0.468503	0.360176	0.244951	1.90209	0.0574315	0.530493	0.538502	0.306799
Herbaspirillum frisingense	0.469024	0.110629	0.259817	2.14521	0.690933	0.646231	0.139591	0.329422
Chryseobacterium aquifrigidense	0.540264	1.71778	1.00703	0.730759	0.323387	1.00593	1.00668	0.354225
AVD	C7	-Cpu	-Cin	-Opi	-Hfr	-Ecl	-Ppu	-Sma
d5	0.42095	0.686019	0.542181	0.551876	0.313628	1.58546	0.53662	0.659511
d10	0.663291	0.646986	0.91193	0.466314	0.490547	1.00253	0.675703	0.49841
d15	0.438438	0.788187	0.526015	1.2383	0.430193	1.14401	0.703228	0.554882
