# Supplementary material for: Specialized metabolic functions of keystone taxa sustain soil microbiome stability
Source: Microbiome. 2021 Jan 31;9:35. doi: 10.1186/s40168-020-00985-9 (PMC7849160; doi:10.1186/s40168-020-00985-9)
Supplement: Supplementary file 5 — Additional file 4: Supplementary dataEx2. An example dataset for calculating the functional importance using random forest classification method. [file 40168_2020_985_MOESM4_ESM.xlsx]

## Sheet: DataEx2
K10618	K10618	K07544	K01502	K15981	K15981	K16049	K16047	K15983	K15983	K03333	K16050	K16049	K16049	K05898	K03333	K03333	K16047	K16047	K16049	K05898	K15982	avd
120	0	0	0	0	0	0	73	0.5	43	2.4	64	62	126	2	0	120	137	121	73	1	9	2
132	0.00637959	0	0.00637959	0.00318979	0	0	17	2.1	0	10.4	130	68	198	6	1	141	136	140	12	0	6	1
133	0.00332226	0	0.00830565	0.00332226	0	0	16	2.1	0	13.4	130	68	198	5	1	141	135	138	13	0	6	1
134	0.00256082	0	0.00768246	0.00256082	0	0	16	2.4	0	23	117	53	170	11	0	137	134	137	13	1	6	1
132	0.00651466	0	0.00814332	0	0	0	16	2.4	0	19.9	117	53	170	9	0	137	136	138	11	1	2	1
134	0.00104932	0	0.0104932	0.00944386	0	0.00209864	26	5.9	0	0	150	50	200	5	3	76	107	107	170	0	8	3
134	0.00140252	0	0.0126227	0.00841515	0	0.00280505	29	6.3	0	0	150	50	200	6	3	71	107	106	215	0	8	3
122	0	0	0	0	0	0	83	0.5	6	15.6	68	62	130	0	0	122	122	123	3	1	9	3
122	0	0	0.00151745	0	0	0	84	0.5	5	13.6	68	62	130	0	0	122	122	123	3	1	9	3
122	0	0	0.00296736	0	0	0	86	0.3	6	10.6	68	62	130	1	0	122	122	123	1	1	9	3
151	0	0	0.000834028	0.000834028	0	0	64	1.9	9	27.6	130	56	186	2	0	150	148	151	9	1	10	2
150	0	0	0.000983284	0.000983284	0	0	64	2	8	29.5	130	56	186	5	0	150	148	151	10	1	10	2
131	0.00507614	0.072335	0.00761421	0.00253807	0	0	28	1.4	0	12.9	66	88	154	5	0	135	134	137	7	1	6	1
131	0.00907716	0.22239	0.00605144	0.00151286	0	0	28	1.5	0	5.4	87	71	158	2	0	141	137	141	10	1	2	1
130	0.0058382	0.40784	0.00417014	0.00500417	0	0.000834028	21	2.3	0	7.9	107	67	174	7	0	143	125	135	76	0	6	1
130	0.00557103	0.380223	0.00417827	0.00417827	0	0.00139276	19	2.3	0	8.7	107	67	174	3	0	134	127	133	43	0	6	1
130	0.00608828	0.4414	0.00456621	0.00456621	0	0	24	2.1	0	10.9	125	53	178	5	0	143	128	138	70	1	6	1
131	0.00152439	0.382622	0.00304878	0.00457317	0	0.00152439	18	2.4	0	13.9	107	67	174	5	0	134	125	132	45	0	7	2
130	0.00284495	0.450925	0.0056899	0.00426743	0	0.00142248	23	1.9	0	8.8	99	59	158	6	0	133	124	129	36	1	6	1
130	0.00505476	0.46925	0.00505476	0.0042123	0	0.00084246	29	1.7	0	7.8	112	65	177	6	1	133	129	133	27	0	6	1
129	0	0.340045	0.00447427	0.00223714	0	0.0033557	30	2.1	0	8.5	128	54	182	13	0	129	104	120	138	0	8	3
128	0.0046875	0.425	0.003125	0.003125	0	0.0015625	26	1.7	0	6.7	141	57	198	9	0	129	125	132	34	0	6	1
128	0	0.333841	0.00304878	0.00304878	0	0.00304878	34	2.5	0	4	145	54	199	11	1	75	99	102	148	-1	8	3
128	0	0	0	0	0	0	80	0.5	0	6.8	16	114	130	0	0	126	124	125	1	1	9	3
128	0	0	0.00331126	0	0	0	86	0.3	79	2.9	16	114	130	0	0	128	126	129	0	1	9	3
124	0	0	0	0	0	0	86	0.3	72	4	12	118	130	1	0	124	124	125	0	0	9	3
124	0	0	0	0	0	0	86	0.4	14	4.8	24	122	146	1	0	126	126	127	0	-1	9	3
124	0	0	0	0	0	0	87	0.2	71	3.4	10	118	128	0	0	124	123	125	0	0	9	3
132	0	0.135113	0.000834028	0.00834028	0	0.000834028	29	4.4	0	10.5	141	50	191	7	1	133	119	129	73	0	7	2
132	0	0.0987842	0	0.0121581	0	0	26	6	0	5	143	50	193	10	0	133	113	117	89	0	7	1
132	0	0.10759	0.00166806	0.0100083	0	0	26	4.5	0	12.5	149	50	199	9	0	133	120	126	56	0	7	1
132	0	0.111898	0.00424929	0.0141643	0	0	22	6.9	0	6.3	149	50	199	10	0	123	112	115	66	0	7	1
132	0	0.0886427	0.00138504	0.00969529	0	0	29	2.9	0	15.1	144	50	194	11	1	133	124	130	35	0	7	1
120	0.00750626	0.102585	0.000834028	0.000834028	0	0	28	3.4	0	21.7	126	55	181	13	0	121	124	126	25	0	2	1
120	0.0091047	0.0849772	0.00151745	0.00151745	0	0	28	3.2	0	12.4	128	53	181	9	1	129	125	127	25	0	2	1
120	0.00606061	0.109091	0.00727273	0	0	0	27	3.7	0	24.2	144	51	195	11	0	125	124	126	24	0	2	1
115	0.00500417	0.0792327	0.00500417	0.00250209	0	0	23	3.4	0	18.8	130	52	182	9	0	119	116	118	21	0	6	1
114	0.00455927	0	0.00455927	0.00303951	0	0	24	3.2	0	16.2	134	52	186	8	0	117	115	117	19	0	6	1
115	0.0062422	0.0649189	0.00374532	0.00124844	0	0	22	3.6	0	19.6	138	50	188	8	0	117	117	119	21	0	2	1
115	0.00910931	0.0546559	0.00506073	0	0	0	27	2.3	0	12.4	129	53	182	7	0	119	120	120	14	0	2	1
114	0.00834028	0.057548	0.00667223	0.000834028	0	0	28	2.2	0	12.2	98	55	153	7	1	119	119	120	13	0	2	1
114	0.0060698	0.047041	0.0091047	0	0	0	27	2.4	0	13.5	128	54	182	6	0	119	118	119	13	0	2	1
116	0.00151745	0.0379363	0.00455235	0	0	0	40	1.6	1	13.3	93	55	148	6	0	127	124	127	9	1	1	1
116	0.003861	0.011583	0.00514801	0	0	0	40	1.8	1	11.4	142	52	194	13	1	125	122	125	9	0	2	1
122	0	0.0179949	0.00257069	0.00514139	0	0	22	4.4	0	15.2	150	50	200	7	0	119	113	117	24	0	7	1
122	0	0.0201439	0.0028777	0.0057554	0	0	21	4.7	0	15.7	150	50	200	8	0	116	112	117	23	0	7	1
122	0	0.0046875	0.0078125	0.003125	0	0	17	4.9	0	22.1	145	53	198	13	0	127	122	126	25	0	2	1
122	0.00223214	0.00334821	0.00558036	0.00223214	0	0	20	5	0	21.1	148	50	198	11	0	127	124	127	28	0	6	1
122	0.003003	0.00600601	0.00600601	0.00600601	0	0	22	7	0	16.6	149	50	199	7	0	129	118	124	75	0	6	1
158	0.00500417	0	0.00750626	0.000834028	0	0	27	1.7	0	14.9	120	77	197	7	0	170	168	170	14	1	2	1
158	0.00539084	0	0.00808625	0	0	0	29	1.3	0	12.8	55	142	197	4	0	170	171	172	9	0	2	1
156	0	0	0.0120482	0.00753012	0	0	43	4.1	0	22.2	150	50	200	7	1	151	142	152	72	1	7	1
156	0	0	0.0113314	0.00849858	0	0.00141643	34	5.4	0	3.3	150	50	200	8	0	117	131	136	108	0	7	2
150	0	0.000834028	0	0.000834028	0	0	61	0.5	40	6.2	31	130	161	2	0	154	152	154	1	1	10	2
148	0	0.00250209	0	0	0	0	70	0.3	69	5.1	18	136	154	3	0	150	148	150	0	1	9	3
149	0	0	0	0.00166806	0	0	57	1.2	54	12.8	126	58	184	12	1	150	148	151	8	1	7	2
149	0	0	0	0.000903342	0	0	58	1.3	53	13.2	126	58	184	12	1	150	148	151	8	1	10	2
146	0	0	0.00614439	0	0	0	39	0.8	38	5.5	18	148	166	1	0	154	155	156	1	0	1	1
148	0	0	0.00518135	0	0	0	41	0.8	29	6.4	20	143	163	1	0	154	153	154	0	0	1	1
144	0.00814332	0	0.00651466	0	0	0	33	1.1	0	6.2	100	78	178	5	0	149	152	152	8	1	2	1
146	0.00508259	0	0.00508259	0	0	0	39	0.9	18	5.2	44	134	178	5	0	154	154	155	4	0	2	1
146	0.00458015	0	0.00458015	0	0	0	39	0.8	21	5.2	28	143	171	2	0	154	153	154	1	0	2	1
142	0	0	0.00331126	0	0	0	25	1.3	0	11.6	26	130	156	0	0	147	145	147	2	0	3	1
136	0.00251256	0	0.00502513	0	0	0	24	1.5	0	11.2	111	74	185	11	0	140	140	141	2	0	3	1
141	0.00128205	0	0.00512821	0	0	0	25	1.5	0	13.4	103	74	177	10	0	142	143	144	4	1	3	1
150	0	0	0.00412655	0	0	0	40	0.8	37	5.7	18	143	161	1	0	153	153	154	0	0	1	1
138	0.00130719	0	0.00392157	0	0	0	44	1	20	11.9	99	81	180	9	2	162	156	159	8	1	5	1
140	0.00727802	0	0.00436681	0	0	0	34	1.2	0	10.3	60	119	179	2	0	156	153	155	5	0	2	1
140	0.00727802	0	0.00436681	0	0	0	34	1.2	0	10.3	60	119	179	2	0	156	153	155	5	0	2	1
144	0	0	0.00499168	0	0	0	46	0.8	1	13	37	132	169	4	0	162	158	160	5	1	5	1
144	0.00123457	0	0.00493827	0	0	0	45	0.8	2	11.5	30	138	168	3	0	162	157	160	5	1	5	1
140	0.00997009	0.00598205	0.00299103	0	0	0	52	1.6	0	16.2	104	68	172	0	0	144	147	147	14	1	2	1
140	0.00813008	0.00542005	0	0	0	0	53	1.5	0	12.9	104	68	172	2	0	146	147	147	12	1	2	1
140	0.00838574	0.00419287	0.00419287	0	0	0	52	1.9	0	17.7	108	68	176	2	0	144	147	147	18	1	2	1
140	0.00594354	0.00346706	0.00346706	0	0	0	56	1.5	1	15.1	108	68	176	3	0	156	150	153	15	1	2	1
154	0	0	0.00391389	0	0	0	65	0.9	0	13.4	92	74	166	2	0	156	158	159	2	1	10	2
150	0	0	0.0031348	0	0	0	61	0.9	3	8.7	28	138	166	0	0	152	153	155	3	0	10	2
145	0.00713012	0.00891266	0.00178253	0	0	0	36	1.4	0	13.6	119	57	176	3	1	148	150	150	12	1	2	1
145	0.00297619	0.00297619	0.0014881	0	0	0	34	1.7	0	22.3	117	57	174	6	1	150	147	150	11	1	2	1
145	0.00488599	0.00977199	0.00488599	0	0	0	35	1.9	0	21.3	140	56	196	5	0	148	150	151	12	1	2	1
145	0	0.00198807	0.00198807	0	0	0	34	1.7	0	25.9	109	57	166	5	1	150	147	150	10	1	1	1
145	0.00153374	0.00766871	0.00306748	0	0	0	40	1.4	0	18.4	140	56	196	9	1	148	148	149	7	0	1	1
145	0	0.00721154	0.00240385	0	0	0	41	1.2	0	15.8	136	60	196	8	1	145	148	149	6	0	1	1
145	0.0147059	0.00840336	0.00210084	0	0	0	43	1.5	0	0	109	63	172	5	0	156	156	158	11	1	4	1
145	0.0127119	0.0282486	0.00141243	0	0	0	41	1.1	0	11.4	125	62	187	4	0	167	164	166	11	1	4	1
145	0.0142303	0.0258732	0.00129366	0	0	0	40	1.1	0	1.2	113	73	186	4	0	165	163	165	11	1	4	1
145	0.00827815	0	0.00165563	0	0	0	41	1.8	0	23.4	117	50	167	4	0	154	151	154	16	1	2	1
139	0	0.107062	0	0.0022779	0	0	38	1.5	0	13.3	134	53	187	5	0	133	136	138	6	0	3	1
139	0	0.00911162	0	0	0	0	62	0.7	27	11.5	111	73	184	4	0	148	147	148	2	1	1	1
139	0.00151286	0.00302572	0	0.00302572	0	0	51	2.2	0	7.1	148	52	200	12	4	147	137	145	55	0	7	2
139	0.00152439	0.00152439	0.00152439	0	0	0	64	0.4	29	6.5	28	135	163	1	0	161	152	157	13	1	5	2
148	0	0	0	0	0	0	67	0.4	67	4.9	15	139	154	4	0	150	149	151	0	1	10	2
148	0	0.00332594	0	0	0	0	70	0.3	68	5.3	17	136	153	2	0	150	148	150	0	1	10	2
148	0	0	0	0	0	0	68	0.3	75	4.5	25	128	153	3	0	150	149	151	0	1	9	3
148	0	0.00465116	0.00155039	0	0	0	72	0.3	74	4.6	16	136	152	0	0	150	148	150	0	1	9	3
148	0	0	0	0	0	0	58	0.5	7	9.5	21	135	156	1	0	150	149	151	1	1	1	1
148	0	0	0	0	0	0	63	0.4	30	8.8	35	121	156	3	1	150	149	151	1	1	10	2
148	0	0.00131234	0	0.00131234	0	0	60	0.5	49	4.8	83	78	161	3	0	154	152	154	1	1	10	2
148	0	0.000830565	0	0.000830565	0	0	61	0.5	39	6.3	31	130	161	2	0	154	152	154	1	1	10	2
125	0.00980392	0.00653595	0.00163399	0	0	0	19	1.9	0	6.8	96	101	197	8	1	133	131	133	5	-1	2	1
125	0.00483871	0	0.0016129	0.00322581	0	0	25	1.7	6	11.6	93	72	165	3	0	133	128	132	10	0	6	1
125	0.00500417	0.00834028	0.00166806	0.000834028	0	0	24	1.6	0	14.6	55	97	152	6	2	131	130	132	6	0	2	1
125	0.00782473	0.0125196	0.00156495	0	0	0	24	1.6	0	17.3	84	68	152	4	0	132	132	133	5	1	2	1
125	0.0025641	0.0025641	0	0	0	0	29	1.1	0	11	29	117	146	0	0	131	130	132	1	0	3	1
125	0.00316456	0.0158228	0	0	0	0	22	1.9	0	15.8	82	68	150	5	1	132	130	133	6	1	3	1
125	0.00417014	0.029191	0.00250209	0.00417014	0	0	22	2.8	0	17.2	128	56	184	5	1	125	123	126	16	0	6	1
125	0	0.0497925	0	0.00829876	0	0	22	3.9	0	13.1	145	52	197	7	1	121	117	121	23	0	7	1
125	0.00742115	0.00371058	0.00556586	0.00185529	0	0	22	2.1	0	12.1	105	73	178	8	0	126	126	128	11	0	2	1
125	0.00603865	0.0531401	0.00603865	0.00483092	0	0	20	2.5	0	7.1	134	63	197	8	1	125	125	127	16	0	6	1
125	0	0.00280899	0	0	0	0	25	1.5	0	19.3	62	80	142	4	1	127	125	127	6	1	3	1
125	0.00676819	0.0575296	0.00169205	0.00676819	0	0	23	2.2	0	4.4	122	78	200	10	0	131	125	128	20	0	6	1
129	0.00500417	0.00333611	0.000834028	0	0	0	34	1.7	0	12.9	118	78	196	10	0	137	136	137	6	0	2	1
129	0.00494234	0.00329489	0.00494234	0	0	0	35	1.3	0	10.1	92	101	193	6	0	136	134	135	4	0	2	1
129	0	0.00294118	0.00588235	0	0	0	38	1.2	0	12.5	54	111	165	4	1	133	132	134	2	0	3	1
129	0.00721501	0.00865801	0.00865801	0.011544	0	0	22	5.2	0	0	145	50	195	13	1	139	122	129	86	0	6	1
129	0	0.010989	0.00659341	0.0153846	0	0	22	4.8	0	0	138	50	188	7	2	129	114	120	60	0	7	1
123	0	0	0.00699301	0.002331	0	0.002331	26	4.3	0	19.4	146	50	196	8	1	126	105	113	117	0	8	3
123	0.00250209	0	0.00417014	0.00417014	0	0	30	1.1	1	5.8	53	95	148	3	0	125	124	126	6	0	6	1
123	0.00143885	0	0.00431655	0.0057554	0	0	29	1.1	0	3.9	56	92	148	3	0	123	122	124	6	0	7	1
123	0.00350877	0	0.00526316	0.00526316	0	0	24	1.3	0	2.1	56	92	148	3	0	121	123	125	7	0	6	1
123	0	0	0.00500417	0.00417014	0	0	47	1.1	31	7.4	130	59	189	14	2	129	122	127	15	0	7	1
123	0	0	0.00470958	0.00470958	0	0	50	0.8	32	3.1	94	75	169	7	0	125	122	126	8	0	7	1
123	0	0	0.00458716	0.00611621	0	0	45	1	19	3.8	85	59	144	8	1	124	119	125	14	1	7	1
123	0.00560748	0	0.00560748	0.00373832	0	0	33	1.3	0	4.7	138	61	199	9	1	135	122	127	39	0	6	1
123	0	0	0.00653595	0.00490196	0	0.00163399	28	1.4	0	4.5	77	61	138	3	1	114	112	115	15	1	7	2
159	0	0	0.00333611	0	0	0	65	0.4	16	10.8	91	81	172	0	0	163	163	165	2	1	10	2
159	0	0	0.00437956	0	0	0	69	0.3	21	6.4	15	153	168	0	0	163	163	164	0	1	10	2
159	0	0	0.00274725	0	0	0	62	0.5	6	13.2	91	81	172	0	0	163	163	164	2	1	10	2
159	0	0	0.00293686	0	0	0	65	0.4	11	6.8	15	153	168	0	0	163	162	164	0	1	10	2
158	0	0	0	0	0	0	54	0.6	34	8	93	77	170	3	0	165	163	165	2	1	1	1
158	0	0	0	0	0	0	55	0.5	38	5.8	15	156	171	0	0	165	164	166	0	0	1	1
158	0	0	0	0	0	0	56	0.6	31	8.6	92	77	169	1	0	165	162	164	2	1	1	1
158	0	0	0	0	0	0	57	0.5	58	4.3	11	159	170	0	0	165	165	166	0	0	1	1
159	0.000834028	0	0.00834028	0	0	0	61	0.4	8	8.6	44	133	177	4	0	165	164	166	1	1	1	1
159	0.00158983	0	0.00953895	0	0	0	58	0.5	0	7.9	44	133	177	4	0	163	164	166	2	1	1	1
159	0	0	0.00806452	0	0	0	66	0.4	13	8.5	24	149	173	0	0	165	164	166	0	1	10	2
159	0.0015873	0	0.00952381	0	0	0	58	0.5	0	7.8	44	133	177	4	0	163	164	165	2	1	1	1
159	0	0	0.00851789	0	0	0	66	0.4	16	7.2	23	147	170	0	0	165	164	166	0	1	10	2
159	0.000834028	0	0.00750626	0	0	0	57	0.5	8	9.1	40	148	188	0	0	167	169	170	5	0	5	2
159	0.0015456	0	0.00927357	0	0	0	58	0.5	13	8	42	146	188	2	0	167	172	174	8	0	5	2
159	0	0	0.00568182	0	0	0	57	0.5	0	8.1	22	155	177	1	0	170	167	168	2	0	1	1
154	0.00250209	0	0.00166806	0.000834028	0	0	44	2	0	26.3	147	50	197	10	10	153	158	162	27	1	2	1
154	0	0	0.00173913	0	0	0	48	0.9	0	12.7	90	93	183	4	0	167	161	163	8	1	5	2
154	0.00294551	0	0.00294551	0	0	0	44	2	0	35.7	147	50	197	8	5	153	155	157	23	1	2	1
143	0.00500417	0	0.00250209	0	0	0	50	1.2	7	16.9	121	57	178	10	0	146	147	148	10	1	2	1
143	0.00782473	0	0.00156495	0	0	0	50	0.9	0	4.4	106	72	178	5	0	147	150	149	6	1	2	1
143	0.00143472	0	0.00143472	0	0	0	51	1.1	10	18	100	72	172	8	1	147	146	147	4	1	1	1
149	0.00166806	0	0.00250209	0	0	0	51	1	8	18.8	99	71	170	4	0	151	153	154	7	1	2	1
149	0.00298507	0	0	0	0	0	51	0.9	9	10.6	94	77	171	4	1	153	154	154	5	1	2	1
148	0.00236407	0	0.00591017	0	0	0	54	0.7	15	9	52	115	167	7	1	153	152	154	3	1	2	1
148	0	0	0.00339559	0	0	0	57	0.5	20	9.6	48	115	163	5	0	153	152	153	1	1	1	1
148	0	0	0.00406504	0	0	0	55	0.6	13	10.4	46	115	161	5	0	151	152	153	1	1	1	1
140	0.00605449	0.00100908	0.00403633	0.00100908	0	0	41	1.7	0	8.3	121	52	173	12	1	159	149	154	30	1	4	1
125	0.0041841	0	0.0055788	0	0	0	31	1.3	0	11.3	85	114	199	3	0	126	131	132	9	-1	2	1
125	0	0	0.0075188	0	0	0	34	1.1	0	14.6	85	114	199	4	0	126	127	128	3	-1	1	1
123	0.00219539	0	0.00548847	0	0	0	38	0.9	14	8.8	39	113	152	2	0	126	128	128	4	0	2	1
123	0.0014556	0	0.00582242	0	0	0	39	0.8	12	8.9	28	113	141	2	0	126	126	127	1	0	1	1
123	0.0016	0	0.0064	0	0	0	38	0.9	13	8	24	117	141	1	0	126	127	128	1	0	1	1
123	0.00667223	0	0.0058382	0	0	0	34	0.9	11	3.3	31	116	147	1	0	126	128	128	3	-1	2	1
123	0.00703235	0	0.00562588	0	0	0	33	0.9	6	3.4	33	116	149	2	0	126	128	128	3	0	2	1
123	0.00564972	0	0.00564972	0	0	0	36	0.9	16	3.7	34	115	149	1	0	126	127	127	3	-1	2	1
123	0.0052356	0	0.0069808	0	0	0	35	0.9	13	3.2	33	116	149	1	0	126	128	127	3	-1	2	1
122	0.00396825	0	0.00595238	0.000992063	0	0	32	1.2	10	8.9	81	67	148	2	0	125	124	126	8	1	2	1
122	0.0045977	0	0.00574713	0	0	0	32	1.1	12	8.4	65	83	148	2	1	125	125	126	4	0	2	1
122	0.00432277	0	0.00432277	0	0	0	31	1.2	10	8.2	57	86	143	4	0	125	125	126	3	1	2	1
134	0.00250209	0.00750626	0.000834028	0.000834028	0	0	56	3.2	0	41.8	130	54	184	1	0	138	135	139	25	0	2	1
134	0.00281294	0.00703235	0.00140647	0	0	0	53	3.7	0	50.7	130	54	184	1	0	136	135	139	25	0	2	1
134	0.00166806	0.00417014	0.00166806	0	0	0	67	1.5	3	25.8	138	54	192	2	0	136	136	137	7	0	2	1
134	0.00289855	0.00724638	0.00144928	0	0	0	67	1.2	0	15.9	124	68	192	6	0	138	136	137	6	0	2	1
116	0.00136799	0	0.00273598	0	0	0	46	0.7	39	5.5	44	91	135	4	0	120	120	122	1	1	1	1
116	0	0	0.00417827	0.00139276	0	0	43	0.8	25	5.6	72	56	128	6	0	120	118	121	3	1	1	1
116	0	0	0.00487805	0	0	0	48	0.6	26	5.5	12	114	126	1	0	120	120	122	0	0	1	1
119	0.00140449	0	0.00421348	0.00140449	0	0	29	1.3	2	10.6	89	77	166	3	1	121	121	123	4	0	1	1
119	0.00163666	0	0.00327332	0	0	0	30	1.3	2	11.6	89	77	166	3	2	121	122	123	3	0	1	1
119	0.00189394	0	0.00378788	0	0	0	31	1.3	3	11.3	89	77	166	6	0	121	122	123	2	0	1	1
119	0.00493421	0	0.00493421	0	0	0	31	1.4	0	10.7	134	58	192	7	0	127	127	127	7	0	2	1
119	0	0	0.00346021	0	0	0	34	1.1	0	14	92	58	150	4	0	127	125	128	3	1	1	1
119	0.00774443	0	0.00484027	0.000968054	0	0	30	1.8	0	10	129	69	198	9	0	132	132	135	20	0	2	1
119	0.00255102	0	0.00765306	0.00255102	0	0	26	1.5	0	14.1	56	88	144	3	0	127	122	125	8	0	1	1
121	0.0112179	0	0.00320513	0	0	0	33	1.9	0	6.5	139	59	198	11	0	142	137	140	18	0	2	1
120	0.00943396	0	0.00707547	0	0	0	27	2	0	14.3	127	71	198	10	1	127	130	132	12	0	2	1
138	0.0172414	0	0.00530504	0	0	0	35	5.3	0	4.5	148	52	200	11	2	146	157	161	72	1	4	1
131	0	0	0	0.0075188	0	0	37	1.9	0	3.2	90	58	148	4	1	127	121	126	21	1	7	1
132	0	0	0.00611621	0.00764526	0	0	38	2.6	0	10.6	128	51	179	7	1	133	125	130	25	0	7	1
132	0.0125628	0	0.00251256	0.00251256	0	0	31	4.8	0	5.4	147	52	199	9	1	133	154	163	137	1	4	1
132	0.00417014	0	0.00750626	0.0058382	0	0	36	3.4	0	15.3	145	53	198	6	2	133	136	134	65	0	6	1
132	0	0	0.00526316	0	0	0	49	2	0	23.3	89	62	151	5	0	133	133	135	8	1	3	1
138	0.00127551	0	0.00382653	0	0	0	43	1.1	20	11.3	44	129	173	8	2	162	155	159	8	1	5	2
138	0.00220994	0	0.00552486	0	0	0	43	1	19	11.6	44	129	173	8	2	162	155	159	9	0	5	2
138	0.00613497	0	0.00408998	0	0	0	32	1.3	0	9	60	119	179	2	0	158	152	155	8	0	2	1
138	0	0	0.00396301	0	0	0	45	1	20	12.3	99	81	180	8	2	162	156	159	8	1	5	2
144	0.0010846	0	0.00433839	0	0	0	44	0.8	2	11.9	33	135	168	4	0	162	157	160	5	1	5	2
144	0.0017301	0	0.00346021	0	0	0	49	0.7	3	9.8	44	140	184	3	0	162	158	162	4	0	5	2
144	0.00121507	0	0.00486027	0	0	0	46	0.8	2	11.5	31	138	169	3	0	162	158	161	5	1	5	2
150	0	0	0.00635593	0	0	0	56	0.5	19	7.9	19	148	167	2	0	153	157	158	3	0	5	2
150	0	0	0.00704225	0	0	0	54	0.5	13	7.7	16	147	163	2	0	153	155	157	2	0	1	1
150	0	0	0.00489396	0	0	0	57	0.5	19	7.7	20	147	167	3	0	165	157	159	7	0	5	2
145	0	0	0.00234742	0	0	0	49	0.6	3	11.6	27	140	167	0	0	159	156	158	3	1	5	2
145	0.00330579	0	0.00165289	0	0	0	49	0.6	0	7	26	145	171	1	0	154	157	158	4	0	2	1
120	0	0.0133445	0	0.000834028	0	0	53	0.7	7	12.2	77	56	133	6	0	123	121	123	3	1	1	1
120	0	0.0127042	0	0	0	0	51	0.8	0	14.8	77	56	133	5	0	123	122	124	2	1	3	1
120	0	0.0163934	0	0	0	0	56	0.5	12	8.5	30	103	133	2	0	120	121	122	1	0	1	1
120	0	0.00770713	0	0	0	0	54	0.6	12	8.6	24	109	133	0	1	123	122	124	1	0	1	1
120	0	0.0148148	0	0	0	0	57	0.6	0	9.5	21	112	133	0	0	125	123	124	1	0	1	1
120	0	0.00755668	0	0	0	0	51	0.7	15	7.4	21	109	130	1	1	123	121	123	0	0	1	1
120	0	0.0102669	0	0	0	0	56	0.5	12	7.6	18	115	133	0	0	123	122	123	1	0	1	1
120	0	0.0222841	0	0	0	0	55	0.9	0	15.1	77	58	135	5	0	123	123	124	5	1	3	1
120	0	0.0263158	0	0	0	0	53	0.8	0	15.3	69	62	131	3	0	125	121	124	5	1	3	1
124	0.00454545	0.0151515	0.00151515	0	0	0	46	0.8	0	7.5	52	90	142	4	0	129	130	131	2	1	2	1
124	0	0.00696864	0	0	0	0	59	0.6	0	7.6	25	111	136	0	0	129	129	130	0	1	1	1
125	0.00750626	0.0150125	0.000834028	0	0	0	48	0.8	0	4.9	63	82	145	9	0	133	132	133	3	1	2	1
125	0.00319489	0.00958466	0	0	0	0	51	0.6	0	4.9	16	125	141	1	0	133	132	134	0	0	1	1
125	0.00990099	0.00990099	0.00165017	0	0	0	50	0.9	0	2.5	118	57	175	8	0	133	132	133	4	0	2	1
125	0.00526316	0.0210526	0	0	0	0	47	0.8	0	6.1	75	68	143	3	0	133	132	133	2	1	2	1
127	0.00166806	0.0058382	0.000834028	0	0	0	61	0.5	3	10.6	83	62	145	4	0	129	131	132	4	1	2	1
127	0.00331675	0.00497512	0.00165837	0	0	0	58	0.5	0	8.3	38	113	151	3	0	129	134	136	6	0	2	1
127	0	0.00543478	0	0	0	0	63	0.5	4	11.3	89	62	151	4	0	129	128	130	1	1	10	2
127	0	0.00542495	0	0	0	0	61	0.6	4	11.5	89	62	151	4	0	131	129	131	2	1	10	2
127	0.00500417	0.00750626	0.000834028	0.000834028	0	0	54	1	5	15.6	83	63	146	9	1	140	135	138	14	1	2	1
127	0.00590551	0.00393701	0	0	0	0	53	0.8	0	17.9	104	64	168	3	0	136	134	136	5	1	2	1
129	0.00250209	0.0158465	0	0	0	0	52	0.7	0	11.5	80	68	148	10	0	133	134	134	3	1	2	1
129	0	0.0177165	0	0	0	0	55	0.5	1	7.5	23	120	143	3	0	133	133	134	1	0	1	1
129	0.0021322	0.0127932	0	0	0	0	47	0.9	0	17.3	104	52	156	6	0	133	133	134	4	1	3	1
129	0.00558659	0.0167598	0	0	0	0	44	1	0	4.8	36	120	156	2	0	133	133	133	3	0	1	1
129	0.00223214	0.015625	0	0	0	0	53	0.6	1	5.3	34	122	156	3	0	133	134	135	1	0	1	1
129	0	0.0189076	0	0	0	0	56	0.5	1	7.4	23	120	143	3	0	133	133	134	1	0	1	1
127	0.00667223	0.00500417	0	0	0	0	48	1.1	2	14	84	64	148	2	0	133	132	134	7	1	2	1
127	0.00587372	0.00440529	0	0	0	0	48	1.1	0	14.9	84	64	148	2	0	127	132	134	11	1	2	1
127	0.00637959	0.00318979	0	0	0	0	47	1.1	0	12.6	83	64	147	2	0	129	131	132	7	1	2	1
123	0.00250209	0.00333611	0	0	0	0	52	0.8	2	15.4	90	50	140	7	0	129	128	130	4	1	2	1
123	0.00347826	0.00521739	0	0	0	0	55	0.7	0	8.9	71	81	152	4	0	129	129	130	3	1	2	1
123	0	0	0	0	0	0	50	0.8	7	13.8	74	63	137	2	0	129	127	129	2	1	1	1
123	0.00364964	0.00547445	0	0	0	0	55	0.7	0	8.6	71	81	152	4	0	129	129	130	3	1	2	1
123	0	0	0	0	0	0	49	0.8	7	13.8	74	63	137	2	0	129	127	129	2	1	1	1
123	0	0	0	0	0	0	49	0.8	7	13.8	74	63	137	2	0	129	127	129	2	1	1	1
121	0.00333611	0.0058382	0	0	0	0	56	0.6	2	10.5	77	62	139	3	0	127	128	129	3	1	2	1
121	0.00266667	0.008	0	0	0	0	52	0.6	2	8	21	117	138	0	0	125	127	128	2	0	1	1
121	0.00494234	0.00329489	0	0	0	0	58	0.5	4	7.4	22	117	139	0	0	125	128	129	3	0	2	1
125	0	0.00500417	0.000834028	0	0	0	66	0.3	46	5.8	21	112	133	0	0	125	124	126	0	0	10	2
125	0	0.00522876	0.00130719	0	0	0	67	0.3	57	4.9	14	115	129	1	0	125	124	126	0	1	10	2
125	0	0.00890869	0	0	0	0	68	0.3	75	3.5	8	120	128	0	0	125	125	126	0	0	9	3
125	0	0.00502092	0.00083682	0.00083682	0	0	70	0.4	29	7.1	81	52	133	5	0	125	123	125	2	1	10	2
125	0	0.00443459	0.00221729	0	0	0	66	0.4	20	6.7	22	109	131	1	0	120	121	122	1	0	10	2
123	0	0	0.00141044	0	0	0	67	0.6	27	12.6	110	50	160	7	0	125	123	125	2	1	10	2
123	0	0	0	0	0	0	70	0.5	33	8.3	71	89	160	5	0	123	124	126	1	0	10	2
128	0.00767018	0.00575264	0.00383509	0	0	0	43	1.9	0	18.7	124	60	184	10	0	133	137	138	16	0	2	1
128	0.00661157	0	0.00826446	0	0	0	48	1	0	11.7	99	60	159	3	0	138	137	139	6	1	2	1
151	0.0058382	0.00667223	0.00166806	0	0	0	56	0.5	23	3.8	37	141	178	3	0	157	160	160	4	0	2	1
151	0.0101156	0.00867052	0.00289017	0	0	0	50	0.7	0	0.9	37	141	178	2	0	161	162	163	4	0	2	1
151	0.00191939	0.00383877	0	0	0	0	64	0.4	40	4.6	27	141	168	2	0	157	156	158	1	0	10	2
148	0.0025974	0.0103896	0.0025974	0	0	0	61	0.5	26	7.4	26	139	165	2	0	153	152	154	2	0	10	2
130	0	0.0091638	0.00572738	0	0	0	67	0.5	22	14.3	84	72	156	12	0	143	140	143	4	1	5	2
130	0.00166806	0.00834028	0.00333611	0	0	0	57	0.6	26	14.3	91	65	156	7	0	129	131	133	10	1	2	1
130	0	0	0	0	0	0	53	0.6	51	5	19	114	133	2	0	120	122	122	3	-1	1	1
130	0	0.00856164	0.00171233	0	0	0	51	0.6	37	9.1	30	114	144	3	0	120	125	126	8	-1	1	1
127	0.00677392	0	0.00677392	0.00508044	0	0	14	3.3	0	6.3	124	67	191	8	0	129	125	130	45	0	6	1
127	0.00623053	0	0.00778816	0.0046729	0	0	12	3.4	0	5.7	130	58	188	8	0	129	122	129	41	0	6	1
127	0.00653595	0	0.00490196	0.00653595	0	0	16	3.4	0	0	138	53	191	11	0	153	124	130	136	0	6	1
127	0.0115607	0	0.00770713	0.00385356	0	0	13	3.8	0	1.3	138	53	191	12	1	133	126	131	41	0	6	1
127	0.004329	0	0.012987	0.004329	0	0	13	3.2	0	10.1	98	61	159	3	2	129	124	129	35	1	6	1
127	0	0	0.00457317	0	0	0	22	1.5	0	12.3	91	107	198	5	1	135	132	134	3	-1	1	1
127	0	0	0.00603865	0	0	0	23	1.5	0	13.2	91	107	198	6	0	135	134	135	4	-1	1	1
127	0	0	0.00625	0	0	0	24	1.7	0	15.8	91	107	198	9	0	135	136	138	7	-1	3	1
127	0	0	0.00634921	0	0	0	22	1.7	0	15.5	91	107	198	6	0	135	134	137	6	-1	3	1
127	0	0	0.00547945	0	0	0	21	1.7	0	12.4	37	114	151	4	0	128	130	131	2	0	1	1
128	0	0	0.0058382	0	0	0	30	1.2	0	14.2	77	119	196	3	0	148	154	155	13	0	5	2
124	0.00805009	0	0.00447227	0	0	0	46	1	0	9.3	92	63	155	6	0	133	133	134	7	1	2	1
124	0.00642055	0	0.00642055	0	0	0	45	0.9	0	9.2	91	60	151	5	0	133	132	134	5	1	2	1
126	0.00680272	0	0.00340136	0	0	0	48	0.7	0	6.4	37	118	155	2	0	133	135	135	6	0	2	1
126	0.0052356	0	0.0034904	0	0	0	49	0.7	0	9.7	90	63	153	2	0	133	133	134	4	1	2	1
124	0.0100083	0	0.00667223	0.000834028	0	0	34	1	0	3.1	42	106	148	1	0	126	130	130	7	0	2	1
124	0.0126582	0	0.00632911	0	0	0	34	1	0	0.9	39	110	149	3	0	129	130	131	5	0	2	1
123	0.00166806	0	0.000834028	0	0	0	41	1.1	14	13.4	87	58	145	11	1	127	126	127	4	1	2	1
123	0	0	0	0	0	0	32	1.1	0	16.9	76	66	142	3	0	125	125	125	4	1	3	1
123	0	0	0	0	0	0	44	0.8	34	6.3	82	59	141	4	0	127	126	128	0	1	1	1
123	0.0034904	0	0.0017452	0	0	0	37	0.9	0	12.8	79	66	145	2	0	125	127	127	4	1	2	1
123	0	0	0	0	0	0	41	0.9	23	10.6	83	59	142	4	0	127	125	127	2	1	1	1
123	0.000834028	0	0.00417014	0	0	0	54	0.5	9	8.4	29	116	145	4	0	126	128	129	3	0	1	1
123	0	0	0.00276625	0	0	0	50	0.5	8	7.6	21	116	137	1	0	126	126	127	1	0	1	1
120	0.00417014	0	0.00917431	0.00166806	0	0	50	1.6	7	8.1	118	53	171	7	2	125	126	127	14	0	2	1
120	0.00475436	0	0.00950872	0	0	0	56	0.9	13	8.7	130	55	185	10	0	125	128	130	8	0	2	1
118	0.00478469	0	0.00956938	0.00318979	0	0	41	2.5	0	5.8	119	52	171	6	0	123	122	124	19	0	2	1
133	0.00168919	0.0101351	0.00253378	0.00168919	0	0	46	1.1	0	15.4	69	95	164	5	0	139	135	138	9	0	6	1
133	0	0.003367	0	0	0	0	45	0.9	0	17.9	38	121	159	3	0	133	135	136	5	0	3	1
128	0.00688468	0.00344234	0.00344234	0	0	0	44	1.1	0	7.6	58	112	170	6	0	137	136	137	5	0	2	1
143	0	0.00417014	0	0	0	0	67	0.4	34	7.5	27	129	156	3	0	151	146	149	3	1	10	2
143	0	0.00166667	0	0	0	0	74	0.3	54	4.9	23	131	154	3	0	151	150	151	0	1	10	2
144	0	0.00652529	0	0	0	0	61	0.5	7	9.5	39	125	164	3	0	144	143	144	1	0	10	2
144	0	0.00907029	0	0	0	0	58	0.6	1	8.8	39	125	164	3	0	143	142	144	1	0	1	1
144	0	0.00225225	0	0	0	0	75	0.3	58	4	10	144	154	2	0	151	150	152	0	1	10	2
144	0	0.00537057	0	0	0	0	65	0.4	21	8.6	27	129	156	2	0	150	146	148	3	1	10	2
142	0	0.0058382	0	0	0	0	61	0.7	52	12.2	79	71	150	12	0	143	142	144	3	1	10	2
142	0	0.0125523	0	0	0	0	51	1.2	5	19.7	119	56	175	12	0	141	141	143	5	1	1	1
142	0	0.00512821	0	0	0	0	57	0.8	32	14.5	100	56	156	10	0	144	142	144	3	1	1	1
146	0	0.0133445	0	0	0	0	66	0.5	38	12.8	114	74	188	6	0	147	146	148	2	0	10	2
146	0	0.0182556	0	0	0	0	74	0.5	59	13.4	111	74	185	4	0	147	147	148	2	0	10	2
148	0	0.0150125	0	0	0	0	74	0.2	78	3.6	14	139	153	0	0	148	148	149	0	0	9	3
148	0	0.0120919	0	0	0	0	75	0.2	84	2.9	7	145	152	1	0	148	148	149	0	0	9	3
148	0	0.0191176	0	0	0	0	70	0.3	71	3.8	14	139	153	1	0	150	148	150	0	1	9	3
148	0	0.0251046	0	0	0	0	72	0.3	59	4.3	14	139	153	1	0	150	148	150	0	1	10	2
144	0	0.0116764	0	0	0	0	75	0.2	52	5.6	16	136	152	1	0	145	144	146	0	0	10	2
144	0	0.00649351	0	0	0	0	77	0.2	62	3.8	12	138	150	2	0	144	144	146	0	0	10	2
144	0	0.0204082	0	0	0	0	71	0.3	24	6.8	19	133	152	1	0	145	144	146	0	0	10	2
145	0	0.0183486	0	0	0	0	75	0.3	39	7.8	54	131	185	3	0	145	144	146	0	-1	10	2
145	0	0.0202492	0	0	0	0	77	0.2	45	5.8	21	129	150	1	0	146	145	147	0	1	10	2
145	0	0.0206186	0	0	0	0	74	0.3	30	8.5	54	131	185	2	0	145	144	146	1	-1	10	2
145	0	0.0202492	0	0	0	0	77	0.2	45	5.8	21	129	150	1	0	146	145	147	0	1	10	2
132	0	0.00513699	0	0	0	0	61	0.4	35	5.7	18	126	144	1	0	134	135	136	0	0	10	2
141	0	0.00697211	0	0	0	0	71	0.4	67	10.8	78	69	147	2	0	144	142	144	2	1	10	2
141	0	0.0025974	0	0	0	0	77	0.3	72	3.2	9	138	147	1	0	144	143	145	0	1	9	3
146	0	0.0055918	0	0	0	0	69	0.5	45	11	42	117	159	6	0	153	150	152	3	1	10	2
146	0	0.00436681	0	0	0	0	76	0.3	58	4.4	18	135	153	2	0	150	149	151	0	1	10	2
146	0	0.00672646	0	0	0	0	65	0.5	32	9.5	33	133	166	4	0	153	151	154	1	0	10	2
146	0	0.0141785	0	0	0	0	72	0.3	41	6.9	35	120	155	4	0	147	146	148	0	1	10	2
146	0	0.00601202	0	0	0	0	77	0.3	61	5.7	29	120	149	4	0	147	146	147	0	1	10	2
146	0	0.020558	0	0	0	0	68	0.3	23	7.2	20	136	156	1	0	147	147	148	1	0	10	2
150	0	0.0216847	0	0	0	0	74	0.3	56	6.4	25	131	156	4	0	150	150	151	0	1	10	2
150	0	0.0245098	0	0	0	0	79	0.2	84	2.8	5	147	152	1	0	150	149	151	0	0	9	3
144	0	0.0216847	0	0	0	0	74	0.3	56	6.4	25	131	156	4	0	150	150	151	0	1	10	2
150	0	0.0240964	0	0	0	0	79	0.2	84	2.8	5	147	152	1	0	150	149	151	0	0	9	3
150	0	0.0283019	0	0	0	0	71	0.4	18	7.9	17	139	156	0	0	151	151	152	0	1	9	3
150	0	0.015625	0	0	0	0	73	0.3	44	7.3	26	128	154	3	0	150	149	151	0	1	10	2
135	0	0.000834028	0	0	0	0	56	1	39	16.4	89	67	156	8	0	143	140	142	6	1	5	2
135	0	0	0	0	0	0	62	0.5	71	6.9	97	71	168	3	0	143	142	144	1	1	9	3
135	0	0	0	0	0	0	62	0.5	71	6.9	97	71	168	3	0	143	142	144	1	1	9	3
135	0.00166806	0.0150125	0	0	0	0	54	1	10	16.7	132	66	198	10	0	150	143	146	12	0	5	2
144	0	0.0185414	0	0	0	0	76	0.4	61	10.6	81	71	152	3	0	145	144	146	2	1	10	2
144	0	0.0242131	0	0	0	0	75	0.3	67	4.2	16	136	152	2	0	145	146	147	0	0	10	2
146	0	0	0	0	0	0	84	0.2	81	2.9	10	140	150	1	0	146	145	147	0	0	9	3
146	0	0.00580271	0	0	0	0	77	0.2	42	4.6	12	137	149	1	0	142	142	143	0	0	10	2
146	0	0.00354191	0	0	0	0	78	0.2	57	4.3	12	137	149	1	0	144	143	145	0	0	10	2
146	0	0.00392157	0	0	0	0	79	0.2	56	4.3	12	137	149	1	0	144	143	145	0	0	10	2
146	0	0.00903614	0	0	0	0	77	0.3	20	4.8	12	137	149	0	0	142	143	145	0	0	10	2
144	0	0.0185414	0	0	0	0	76	0.4	61	10.6	81	71	152	3	0	145	144	146	2	1	10	2
144	0	0.0106195	0	0	0	0	79	0.3	77	7.9	80	71	151	2	0	145	144	146	1	1	9	3
146	0	0.00250209	0	0	0	0	81	0.2	67	3.9	13	137	150	1	0	146	144	146	1	0	9	3
137	0	0.0158465	0	0	0	0	64	0.5	12	10.9	85	68	153	2	0	143	142	143	3	1	10	2
137	0	0.0191571	0	0	0	0	64	0.4	12	8.6	22	131	153	1	0	145	143	145	1	0	10	2
137	0	0.0212766	0	0	0	0	65	0.4	11	8.1	20	133	153	1	0	145	144	146	1	0	10	2
133	0	0	0	0	0	0	73	0.2	88	3.3	8	131	139	1	0	133	134	135	0	0	9	3
133	0	0	0	0	0	0	75	0.2	91	2.9	7	131	138	1	0	133	134	135	0	0	9	3
133	0	0	0	0	0	0	73	0.3	78	3.6	8	131	139	1	0	134	134	135	0	0	9	3
133	0	0	0	0	0	0	73	0.3	84	3.5	8	131	139	1	0	134	134	135	0	0	9	3
139	0	0.00500417	0	0	0	0	75	0.4	47	9.2	79	66	145	6	0	140	139	141	2	1	10	2
139	0	0.00167224	0	0	0	0	77	0.2	41	5.3	17	128	145	1	1	142	141	143	0	1	10	2
139	0	0.00659341	0	0	0	0	78	0.2	59	4.2	11	133	144	1	0	140	139	141	0	0	10	2
139	0	0.00721154	0	0	0	0	77	0.2	55	4.3	11	133	144	1	0	140	139	141	0	0	10	2
139	0	0.00278552	0	0	0	0	76	0.3	12	6.1	17	128	145	1	1	140	140	141	0	1	10	2
141	0	0.0100083	0.000834028	0	0	0	78	0.2	61	4.7	13	133	146	1	0	143	141	143	0	1	10	2
141	0	0.0188285	0.00209205	0	0	0	78	0.2	49	4.8	10	136	146	1	0	142	141	143	0	0	10	2
141	0	0.00784314	0	0	0	0	75	0.3	49	4.6	9	136	145	1	0	143	141	143	0	1	10	2
140	0	0.0194489	0	0	0	0	77	0.2	82	3.7	8	136	144	1	0	141	140	142	0	0	9	3
140	0	0.0220441	0	0	0	0	78	0.2	86	3.4	8	136	144	1	0	141	140	141	0	0	9	3
140	0	0.00177305	0	0	0	0	69	0.3	21	8.3	22	129	151	2	0	141	141	142	1	0	10	2
140	0	0.0058309	0	0.00291545	0	0	67	0.4	25	7.1	25	122	147	1	0	142	138	141	4	1	10	2
140	0	0.00702988	0	0.00527241	0	0	61	0.9	16	12.4	129	64	193	9	1	142	138	141	11	0	7	2
130	0	0.00900901	0	0	0	0	59	0.5	15	9.8	53	95	148	4	0	142	138	142	4	1	5	2
130	0.0021322	0.00852878	0	0	0	0	46	1.2	0	16.2	95	60	155	8	0	136	133	135	8	1	1	1
133	0	0.00917431	0.00250209	0	0	0	60	0.5	14	11.4	80	68	148	4	0	137	136	138	2	1	10	2
133	0	0.00890869	0.00222717	0	0	0	54	0.6	0	13.6	80	68	148	2	0	137	138	139	2	1	1	1
133	0	0.00887574	0.00295858	0	0	0	64	0.4	25	6.4	15	129	144	2	0	136	135	137	0	0	10	2
133	0	0.0114286	0.00380952	0	0	0	69	0.3	29	5.6	12	129	141	1	0	137	135	137	0	0	10	2
135	0	0.0125104	0.00166806	0	0	0	67	0.3	67	5.5	28	116	144	4	0	136	135	137	0	1	10	2
135	0	0.0133038	0.00110865	0	0	0	69	0.3	78	3.9	9	132	141	1	0	136	136	137	0	0	9	3
135	0	0.015544	0.00172712	0	0	0	70	0.3	84	3.5	9	132	141	1	0	136	136	137	0	0	9	3
135	0	0.00643087	0.00321543	0	0	0	61	0.5	21	9.5	36	108	144	5	0	138	135	137	3	1	10	2
135	0	0.018648	0.002331	0	0	0	63	0.4	60	4	8	133	141	1	0	136	136	137	0	0	10	2
135	0	0.012605	0.00210084	0	0	0	65	0.4	68	5	25	116	141	3	0	136	135	137	0	1	10	2
133	0	0.00824176	0.00274725	0	0	0	61	0.5	4	7.8	16	128	144	1	0	135	135	136	0	0	10	2
138	0	0.00750626	0.000834028	0.00166806	0	0	64	0.4	30	7	41	118	159	2	0	144	143	145	5	0	10	2
138	0	0.0016129	0	0	0	0	68	0.3	21	7.2	22	128	150	1	0	144	142	144	1	1	10	2
138	0	0.00932401	0.002331	0.002331	0	0	55	0.7	0	9.3	48	103	151	4	0	144	140	143	5	1	1	1
138	0	0.012012	0.0015015	0.0015015	0	0	60	0.5	32	6.8	56	103	159	4	0	151	144	145	9	1	10	2
138	0	0.00141243	0	0.00141243	0	0	66	0.4	20	6.8	33	117	150	2	0	144	141	144	2	1	10	2
138	0	0.00931099	0.0018622	0.0018622	0	0	60	0.5	9	8.7	47	103	150	3	0	144	140	144	4	1	10	2
141	0	0.0171875	0.0015625	0.0015625	0	0	60	0.4	41	5.6	38	121	159	3	0	154	149	154	8	1	5	2
141	0.00500417	0.0233528	0.00166806	0.000834028	0	0	53	1	28	5.2	123	57	180	13	0	154	149	154	10	1	5	2
141	0.0094697	0.0227273	0	0	0	0	46	1.1	2	2.9	114	58	172	7	0	154	149	152	8	1	2	1
141	0.00134048	0.0201072	0.00134048	0.00134048	0	0	59	0.5	38	6.1	38	121	159	3	0	154	149	154	8	1	5	2
141	0.00124688	0.0199501	0.00124688	0.00124688	0	0	56	0.5	17	7.4	51	121	172	4	0	154	148	152	7	0	5	2
141	0.008	0.024	0.0016	0.0016	0	0	50	0.9	1	4.3	114	58	172	7	0	148	147	151	7	1	2	1
129	0.00917431	0.0350292	0.00250209	0	0	0	41	1.1	0	2.9	135	65	200	4	1	133	147	142	60	0	4	1
131	0.0121951	0.0542005	0.00271003	0	0	0	37	1.4	0	3.7	135	65	200	5	1	139	154	148	70	0	4	1
131	0.00593472	0.0296736	0	0	0	0	44	0.8	0	4.6	65	125	190	1	0	137	146	140	38	-1	2	1
133	0.0045045	0.0045045	0	0	0	0	48	0.7	0	6.3	28	125	153	1	0	135	137	137	2	0	1	1
129	0.00865385	0.0480769	0.00288462	0.000961538	0	0	36	1.5	0	17.9	134	61	195	11	2	186	154	147	157	0	4	1
129	0.0113122	0.0882353	0.00452489	0	0	0	36	1.5	0	0	99	99	198	3	1	186	163	169	106	1	4	1
129	0.010989	0.0302198	0.00274725	0	0	0	37	1.2	0	8.6	102	93	195	8	0	187	157	153	137	0	4	1
129	0.00606061	0.00606061	0	0	0	0	39	1.1	0	11.7	105	55	160	3	2	127	136	137	21	1	2	1
129	0.00826446	0.053719	0.00206612	0	0	0	37	1.3	0	12.1	140	55	195	7	4	186	151	144	177	0	2	1
129	0.00981997	0.0425532	0.00327332	0	0	0	36	1.4	0	9.4	140	55	195	5	3	143	148	143	52	0	2	1
143	0	0	0.000834028	0	0	0	59	0.5	29	9.8	37	120	157	5	1	146	146	147	2	1	1	1
143	0	0	0	0	0	0	70	0.3	49	5.3	13	137	150	1	0	146	144	146	0	0	10	2
143	0	0	0.00184162	0	0	0	46	0.9	0	11.8	116	68	184	5	1	150	147	149	4	1	1	1
143	0	0	0.00134228	0	0	0	56	0.6	12	12.2	116	68	184	5	1	145	145	147	3	1	1	1
143	0	0	0.00106838	0	0	0	63	0.5	35	9.9	37	120	157	5	1	146	145	146	2	1	10	2
143	0	0	0.00154083	0	0	0	51	0.8	9	13.1	116	68	184	6	1	145	147	148	3	1	1	1
148	0	0	0	0	0	0	65	0.4	20	6.7	21	141	162	1	0	157	155	157	1	1	10	2
148	0	0	0	0	0	0	65	0.4	21	6.5	17	145	162	0	0	156	155	157	0	0	10	2
150	0.00155039	0	0	0.00310078	0	0	47	1.4	10	12.1	145	52	197	8	0	159	154	157	13	1	7	2
150	0	0	0	0	0	0	53	0.5	62	4.5	14	151	165	0	0	161	159	161	1	0	10	2
150	0	0	0	0.0026738	0	0	47	1.1	15	7.1	136	61	197	5	0	159	154	157	8	1	1	1
151	0	0	0	0	0	0	48	0.6	68	4	8	154	162	0	0	159	158	160	0	0	10	2
151	0	0	0	0	0	0	47	0.7	70	3.9	8	154	162	0	0	159	158	160	0	0	9	3
150	0	0	0	0.00250209	0	0	73	0.9	47	4.8	148	51	199	8	0	154	150	155	29	1	7	2
150	0	0	0	0.00471698	0	0	70	1.4	48	4.4	149	51	200	10	0	154	147	155	54	1	7	2
150	0	0	0	0	0	0	78	0.2	51	4.8	11	146	157	1	0	154	153	155	0	1	10	2
150	0	0	0	0	0	0	76	0.3	31	5.4	11	146	157	1	0	154	153	155	0	1	10	2
150	0	0	0	0.00121507	0	0	76	0.2	43	5.2	35	123	158	1	0	154	153	155	1	1	10	2
150	0	0	0	0	0	0	78	0.2	50	4.8	12	146	158	0	0	154	154	155	0	1	10	2
147	0	0	0.000834028	0	0	0	66	0.4	16	7.4	80	74	154	1	0	148	146	148	1	1	10	2
147	0	0	0.0015949	0.0015949	0	0	71	0.3	17	5.8	15	139	154	0	0	143	145	146	1	0	10	2
147	0	0	0	0	0	0	60	0.4	12	5.5	10	144	154	0	0	150	149	150	0	0	10	2
147	0	0	0	0	0	0	63	0.4	12	8.1	80	74	154	1	0	148	147	149	1	1	1	1
135	0.00189036	0	0.00094518	0	0	0	59	0.6	4	9.3	118	70	188	3	0	140	140	141	3	0	1	1
135	0	0	0	0	0	0	55	0.6	0	7.4	21	131	152	2	0	135	139	141	4	0	1	1
135	0.00241546	0	0	0	0	0	63	0.5	8	5.4	33	133	166	1	0	141	142	143	1	-1	10	2
137	0.000834028	0	0.000834028	0	0	0	68	0.4	47	5.8	65	135	200	3	0	143	143	144	1	-1	10	2
137	0	0	0	0	0	0	74	0.3	71	4	13	135	148	1	0	140	141	142	1	0	9	3
137	0.00157233	0	0.00157233	0	0	0	63	0.5	9	7.8	75	125	200	4	0	146	144	146	2	-1	10	2
137	0.00120048	0	0	0	0	0	70	0.4	48	4.7	66	134	200	3	0	140	142	143	3	-1	10	2
143	0	0	0.00333611	0	0	0	65	0.6	14	13.3	38	120	158	5	0	145	145	146	2	0	10	2
143	0	0	0.00315956	0	0	0	64	0.6	26	11.6	85	73	158	7	1	146	145	147	2	1	10	2
143	0	0	0.00248756	0	0	0	65	0.5	0	9.2	23	129	152	2	1	143	143	145	1	0	10	2
143	0	0	0.00212766	0	0	0	65	0.6	7	12.9	29	129	158	4	1	150	145	146	5	0	10	2
156	0	0.00225225	0.0045045	0	0	0	53	0.6	6	10.8	27	141	168	2	1	163	159	161	2	1	1	1
156	0	0.00128866	0.00515464	0	0	0	53	0.8	3	19.7	91	102	193	3	0	161	159	161	3	0	1	1
120	0.0125104	0.0058382	0.00250209	0	0	0	40	1.3	0	7.1	89	68	157	5	1	133	134	136	9	1	2	1
121	0.0116959	0.00877193	0.00146199	0	0	0	39	1.3	0	6.6	98	102	200	7	1	133	131	132	8	-1	2	1
121	0.0113122	0.00678733	0.00113122	0	0	0	39	1.3	0	6.9	132	68	200	8	1	133	132	134	8	0	2	1
121	0.0113872	0.00517598	0.00207039	0	0	0	39	1.2	0	7.5	86	68	154	7	1	133	133	135	8	1	2	1
125	0.00834028	0	0	0	0	0	41	1.2	0	11.4	63	98	161	4	0	138	135	137	6	0	2	1
125	0.0111888	0	0	0	0	0	37	1.6	0	12.2	126	68	194	3	1	127	133	134	12	0	2	1
125	0.0069735	0	0	0	0	0	44	0.9	0	7.7	38	118	156	3	0	138	137	139	3	0	2	1
151	0	0	0.0058382	0.0058382	0	0	63	1.3	21	8.2	150	50	200	8	3	156	149	156	44	1	7	2
151	0	0	0.00769231	0.00512821	0	0	60	0.9	17	3.4	124	50	174	8	0	156	148	155	37	1	7	2
151	0	0	0.00554017	0.00554017	0	0	64	1.1	26	3	150	50	200	11	2	156	150	156	38	1	7	2
151	0	0	0.00782269	0.00521512	0	0	61	1.3	15	10.5	150	50	200	8	1	156	148	155	42	1	7	2
151	0	0	0.00641711	0.00427807	0	0	57	2.6	16	28.4	149	51	200	12	8	156	150	157	56	1	7	2
151	0	0	0.00618238	0.00618238	0	0	53	2.9	3	21.4	149	51	200	11	7	156	147	155	75	1	7	2
142	0.000834028	0.00250209	0.000834028	0.00166806	0	0	55	1.3	10	15.5	115	52	167	12	3	148	143	147	17	1	7	1
142	0.00113636	0.00340909	0.00113636	0.00227273	0	0	55	1.3	10	10	115	52	167	15	3	148	142	147	20	1	7	1
144	0	0.00333611	0	0.000834028	0	0	60	0.6	7	8.5	110	57	167	3	0	144	149	149	10	1	5	2
144	0	0.00262467	0	0	0	0	61	0.4	8	6.7	16	140	156	0	0	148	147	149	0	0	10	2
144	0	0.00282486	0	0	0	0	58	0.5	5	7.8	26	141	167	1	0	147	151	151	6	-1	5	2
142	0	0.00382166	0	0	0	0	68	0.3	39	6.7	15	136	151	1	0	142	142	143	0	0	10	2
142	0	0.00585938	0	0	0	0	69	0.3	39	6.5	14	137	151	1	0	142	142	143	0	0	10	2
142	0	0.00422535	0	0	0	0	68	0.3	38	6.7	15	136	151	1	0	142	142	143	0	0	10	2
135	0.00417014	0.00333611	0	0	0	0	59	0.5	13	6.6	95	70	165	5	0	142	141	143	2	1	2	1
135	0.00123305	0.00246609	0	0	0	0	58	0.6	15	8	95	70	165	5	0	139	140	141	2	1	1	1
135	0	0.00296736	0	0	0	0	59	0.5	16	8.5	40	113	153	4	0	139	139	140	1	0	1	1
135	0.00746269	0.00298507	0	0	0	0	58	0.6	3	3.9	95	70	165	5	0	142	143	144	2	1	2	1
127	0.00958773	0.00575264	0.00383509	0	0	0	43	1.9	0	18.5	124	60	184	10	0	133	137	138	16	0	2	1
133	0	0.00250209	0.00166806	0	0	0	55	0.5	16	9.2	22	125	147	1	0	137	136	137	1	0	1	1
133	0	0.00255428	0.00255428	0	0	0	58	0.5	17	8.9	22	125	147	2	0	136	136	137	1	0	1	1
133	0	0.00443131	0.0014771	0	0	0	53	0.6	13	9.9	22	125	147	2	0	137	136	137	1	0	1	1
131	0.00701754	0.0538012	0.00467836	0.00116959	0	0	34	2.2	0	19	107	52	159	2	0	133	135	137	22	1	2	1
141	0.0058382	0	0.000834028	0	0	0	42	1.8	0	15.5	116	70	186	8	1	153	151	152	14	1	2	1
141	0.00382166	0	0	0	0	0	45	1.1	0	16.1	100	70	170	1	0	153	151	152	7	1	2	1
141	0.00753296	0	0.00188324	0	0	0	46	0.8	4	10.2	98	69	167	3	0	143	146	146	6	1	2	1
120	0.00250209	0.00166806	0.00166806	0	0	0	62	0.4	13	7.9	35	106	141	2	0	120	122	122	3	0	2	1
120	0	0.0016	0	0	0	0	69	0.3	21	7	19	114	133	2	0	120	120	121	0	-1	10	2
120	0.00447761	0.00149254	0.00298507	0	0	0	56	0.5	0	8.8	35	106	141	1	0	125	125	126	3	0	2	1
120	0.0058382	0.000834028	0.000834028	0	0	0	51	1.3	3	11.1	113	59	172	16	1	117	127	129	23	0	2	1
120	0.003003	0	0.0015015	0	0	0	53	0.8	3	10.1	93	71	164	7	0	117	127	128	21	0	2	1
144	0	0.00166806	0.000834028	0.000834028	0	0	78	0.6	23	11	126	74	200	5	0	146	145	147	3	0	10	2
144	0	0.00146413	0.00146413	0	0	0	83	0.3	31	5.8	38	132	170	2	0	144	144	145	0	-1	9	3
144	0	0.00172414	0.00172414	0	0	0	84	0.3	31	5.7	38	132	170	2	0	144	143	145	0	-1	9	3
144	0	0.00164204	0.00164204	0	0	0	84	0.3	34	5.5	38	132	170	2	0	144	143	145	0	-1	9	3
151	0	0.00166806	0	0	0	0	81	0.4	28	6.6	34	130	164	2	0	152	152	153	1	0	9	3
151	0	0.00204708	0	0	0	0	81	0.4	29	6.4	30	130	160	2	0	152	151	153	1	1	9	3
150	0	0.00357782	0	0	0	0	82	0.4	38	5.2	12	148	160	0	0	152	154	155	1	0	9	3
150	0	0	0.00139082	0	0	0	81	0.4	17	7.1	44	130	174	2	0	152	150	151	1	0	9	3
150	0	0.00333611	0	0	0	0	80	0.4	24	8.5	52	124	176	1	0	150	152	153	2	0	9	3
150	0	0.00134048	0	0	0	0	84	0.3	32	6.2	20	136	156	0	0	150	150	151	1	1	9	3
150	0	0.00204082	0	0	0	0	84	0.3	37	5.2	16	140	156	0	0	150	150	151	0	0	9	3
145	0	0	0.000834028	0.000834028	0	0	62	0.5	8	10.1	87	70	157	1	1	148	145	148	4	1	10	2
145	0	0	0	0	0	0	66	0.4	9	7.7	22	135	157	1	0	148	148	149	0	0	10	2
145	0	0	0.00114286	0.00114286	0	0	60	0.5	5	7.5	46	111	157	1	1	148	146	148	4	1	10	2
145	0	0	0	0.00168634	0	0	57	0.5	0	7.3	46	111	157	1	1	150	146	149	6	1	1	1
140	0	0	0.0014881	0	0	0	60	0.8	32	11.2	120	79	199	9	0	141	141	142	3	0	10	2
140	0	0	0	0	0	0	64	0.5	37	7.6	76	84	160	5	0	141	140	142	1	1	10	2
139	0.00184162	0.00736648	0	0	0	0	55	0.8	8	8.9	63	127	190	7	1	144	146	147	4	-1	5	2
139	0.00140647	0.0112518	0	0	0	0	54	0.9	3	9.4	121	55	176	6	1	154	147	148	9	1	5	2
143	0	0.00166806	0.000834028	0	0	0	61	0.6	17	14.4	84	74	158	10	1	145	144	146	3	1	10	2
143	0	0.00143885	0	0	0	0	64	0.4	19	6.5	17	137	154	2	0	144	144	145	0	0	10	2
127	0.00834028	0.00333611	0	0.000834028	0	0	35	1.2	0	5.1	119	62	181	6	0	133	138	134	27	0	2	1
127	0.00907716	0.00453858	0	0	0	0	35	1.2	0	3.1	120	62	182	6	0	133	139	135	26	0	2	1
127	0.00621118	0	0	0.0015528	0	0	33	1.3	0	6.9	96	79	175	4	0	129	135	133	27	0	2	1
127	0.0100671	0.0033557	0	0	0	0	34	1.2	0	3.6	119	62	181	6	0	133	139	135	26	0	2	1
120	0.0108424	0.058382	0.000834028	0	0	0	35	2.4	0	11.4	121	55	176	10	0	167	149	157	72	1	4	1
120	0.011236	0.0524345	0	0	0	0	33	2.7	0	10.4	142	51	193	9	0	167	148	156	76	1	4	1
120	0.0123796	0.085282	0.00137552	0	0	0	36	2.1	0	0.9	140	53	193	13	0	167	151	158	56	1	4	1
120	0.0091047	0.091047	0.00151745	0	0	0	36	1.8	0	10.9	124	53	177	6	0	163	152	160	42	1	4	1
127	0.0137457	0.0263459	0.00229095	0	0	0	35	2.2	0	5.7	113	61	174	13	1	133	143	143	39	1	4	1
127	0.011041	0.033123	0.00157729	0	0	0	38	1.4	0	7.2	113	61	174	6	1	129	144	141	45	1	4	1
130	0.0141785	0.0917431	0.000834028	0	0	0	32	2.4	0	9.5	120	50	170	10	0	159	150	155	27	1	4	1
130	0.0155521	0.0839813	0.00155521	0	0	0	34	2.1	0	3	132	50	182	8	0	159	151	155	25	1	4	1
130	0.0152582	0.115023	0	0	0	0	31	2.6	0	14	120	50	170	12	0	157	151	156	24	1	4	1
130	0.0138191	0.0841709	0.00125628	0	0	0	34	2.1	0	5.6	132	50	182	10	0	159	150	155	26	1	4	1
131	0.0141785	0.0150125	0.000834028	0	0	0	29	3.7	0	4.8	120	51	171	11	1	150	144	151	33	1	4	1
131	0.0147256	0.0174029	0.00133869	0	0	0	31	3.2	0	7.1	133	53	186	10	1	150	144	149	25	1	4	1
130	0.00834028	0.0133445	0.00417014	0	0	0	36	1.9	0	20.5	118	54	172	6	0	154	148	154	26	1	4	1
130	0.00828729	0.0138122	0.00552486	0	0	0	34	2.1	0	17.2	118	52	170	5	0	159	146	151	39	1	4	1
128	0.00825309	0.0137552	0.00412655	0	0	0	40	1.1	0	12.7	123	59	182	7	0	129	139	136	25	0	2	1
128	0.00597015	0.0149254	0.00447761	0	0	0	39	1.2	0	12.8	123	59	182	8	0	129	138	135	25	0	2	1
157	0.00750626	0.00333611	0.00166806	0	0	0	49	0.7	0	4.9	39	153	192	0	0	163	166	166	6	-1	2	1
157	0.00638298	0.00425532	0.00212766	0	0	0	50	0.6	0	5.6	39	153	192	1	0	165	166	166	4	-1	2	1
157	0.00897868	0.00448934	0.00112233	0	0	0	48	0.7	0	5.3	39	153	192	1	0	163	167	166	6	-1	2	1
157	0.00788644	0	0.00315457	0	0	0	49	0.7	0	3.3	38	154	192	2	0	161	167	166	9	-1	2	1
154	0.0058382	0.00166806	0.00250209	0	0	0	48	0.7	0	7.4	66	123	189	3	2	161	164	164	8	0	2	1
154	0.00747198	0.00124533	0.00249066	0	0	0	45	0.8	0	3.5	47	142	189	2	1	161	166	165	10	0	2	1
154	0.00257732	0.00257732	0.00257732	0	0	0	56	0.6	1	9.2	31	140	171	1	0	161	160	162	2	1	1	1
154	0.00292398	0	0	0	0	0	56	0.6	0	5.4	26	153	179	1	1	161	161	162	1	-1	10	2
130	0.00834028	0.0350292	0.00500417	0	0	0	43	1	0	5.1	88	71	159	5	1	133	142	142	17	1	2	1
130	0.00573888	0.0329986	0.00430416	0	0	0	46	0.8	0	6.9	88	71	159	3	0	133	141	139	15	1	2	1
130	0.00866551	0.0294627	0.00519931	0	0	0	42	1	0	3.7	105	76	181	3	0	133	141	140	15	0	2	1
130	0.00915033	0.0405229	0.00392157	0	0	0	43	1	0	4.1	110	71	181	3	0	153	143	146	17	1	4	1
126	0.00500417	0.0241868	0.00417014	0	0	0	41	1.3	2	10.7	127	66	193	9	0	129	133	133	11	0	2	1
126	0.00764526	0.0397554	0.00458716	0	0	0	42	1.5	0	7.8	147	51	198	9	0	133	136	134	13	0	2	1
126	0.00162075	0.00486224	0.00324149	0	0	0	40	1.1	4	12.5	86	66	152	3	0	129	129	131	3	1	1	1
126	0	0	0	0	0	0	40	1.1	5	10.1	27	120	147	1	1	129	129	130	1	0	1	1
158	0.00750626	0.0266889	0.00166806	0	0	0	41	0.9	0	13.2	47	151	198	4	0	186	178	180	15	0	4	1
158	0.00966851	0.0290055	0.00276243	0	0	0	41	0.8	0	0	45	153	198	2	0	186	180	183	11	1	4	1
158	0.00967742	0.0306452	0.00322581	0	0	0	40	0.9	0	0	40	158	198	1	0	186	182	186	9	1	4	1
158	0.011655	0.025641	0	0	0	0	42	0.9	0	2.8	43	151	194	2	0	180	175	178	10	0	4	1
142	0.0150125	0.0625521	0.00166806	0.000834028	0	0	36	1.9	0	2.5	148	51	199	12	0	180	164	171	53	1	4	1
142	0.0140647	0.0604782	0.00281294	0	0	0	38	1.3	0	0	62	127	189	8	0	180	171	176	22	1	4	1
142	0.012605	0.0504202	0.00210084	0	0	0	38	1.1	0	0	76	112	188	2	0	176	173	176	11	1	4	1
142	0.0192837	0.0853994	0	0	0	0	32	2.3	0	0	144	56	200	10	0	170	158	162	37	1	4	1
142	0.0155902	0.0712695	0	0.00222717	0	0	32	3.1	0	1.6	149	51	200	10	0	167	154	160	55	1	4	1
142	0.0164234	0.060219	0.00364964	0	0	0	38	1.3	0	0	130	68	198	5	0	180	173	177	14	1	4	1
137	0.00292113	0.00194742	0	0	0	0	59	0.8	24	13.4	97	70	167	8	0	143	144	145	5	1	2	1
137	0	0.00128205	0	0	0	0	60	0.6	22	13.1	96	71	167	3	0	143	144	144	3	1	5	2
137	0	0	0	0	0	0	63	0.5	36	7.5	96	71	167	3	0	143	141	143	1	1	10	2
138	0.000834028	0.000834028	0	0	0	0	52	1	18	14.8	102	74	176	8	1	142	141	143	3	1	1	1
138	0.0012285	0.0012285	0	0	0	0	55	0.7	22	6.7	102	74	176	4	0	142	141	142	1	0	1	1
143	0	0.000834028	0	0	0	0	65	0.6	28	14.9	93	72	165	4	0	144	144	146	3	1	10	2
143	0	0	0	0	0	0	66	0.5	28	13.5	93	72	165	4	0	144	144	146	2	1	10	2
143	0	0	0	0	0	0	65	0.5	24	10.4	111	56	167	4	0	143	144	145	1	1	10	2
145	0.00716479	0.00102354	0.00102354	0	0	0	51	0.8	0	8.7	92	74	166	4	0	159	155	157	5	1	2	1
145	0.00282486	0.00282486	0	0	0	0	54	0.6	0	6.6	21	145	166	0	0	157	156	158	1	0	5	2
140	0.00094518	0	0.00094518	0	0	0	52	0.8	0	16.2	108	57	165	7	0	146	145	147	4	1	1	1
140	0	0	0.00179533	0	0	0	53	0.7	0	14.8	84	72	156	4	0	143	145	146	3	1	1	1
145	0	0	0	0.000883392	0	0	66	0.4	31	7.4	30	124	154	4	0	146	145	147	1	1	10	2
145	0	0	0.00206186	0	0	0	70	0.3	40	5.3	14	139	153	1	0	146	146	147	0	0	10	2
145	0	0	0	0	0	0	63	0.4	23	10.4	31	123	154	4	0	146	144	147	1	1	10	2
138	0	0.0287081	0.00478469	0.0015949	0	0	59	0.5	26	4.9	54	100	154	5	0	147	145	148	3	1	5	2
141	0	0.00166806	0.00333611	0	0	0	58	0.5	15	8.1	23	130	153	1	0	144	143	145	1	0	1	1
141	0	0	0.00255428	0	0	0	61	0.4	22	6.9	19	133	152	1	0	144	143	145	0	0	10	2
141	0	0.00289436	0.00434153	0	0	0	60	0.5	22	7.8	25	128	153	1	0	146	144	146	1	1	10	2
136	0.0100083	0	0.0058382	0	0	0	35	5.7	0	29.6	148	52	200	5	3	146	150	151	62	1	2	1
136	0.0157819	0	0.00430416	0	0	0	35	4.9	0	5.2	148	52	200	11	2	146	159	162	74	1	4	1
140	0.00333611	0	0.00834028	0.00333611	0	0	35	5	0	29.3	126	50	176	10	1	148	143	148	43	1	6	1
140	0	0	0.00777605	0.00622084	0	0	35	4	0	23.1	127	50	177	9	1	143	137	143	27	1	7	1
140	0.00643087	0	0.00803859	0	0	0	38	5.4	0	34.7	149	50	199	8	1	148	148	151	43	1	2	1
140	0.00275482	0	0.00826446	0.00413223	0	0	38	3.5	0	21.7	127	50	177	5	0	143	141	145	25	1	6	1
130	0.00333611	0	0.00250209	0.00166806	0	0	40	2.9	0	27.3	144	51	195	6	2	133	134	138	27	0	6	1
130	0.0049505	0	0.0049505	0.00330033	0	0	36	2.5	0	8.7	144	51	195	7	2	133	134	134	38	0	6	1
130	0.00434783	0	0.00434783	0.00434783	0	0	35	2.8	0	11.6	144	51	195	8	1	127	133	131	53	0	6	1
130	0	0	0	0.00743494	0	0	37	1.8	0	3	90	58	148	4	1	127	121	126	21	1	7	1
128	0.000834028	0	0.0100083	0.00250209	0	0	37	2.8	0	16	136	55	191	9	1	129	130	129	37	0	6	1
128	0	0	0.0102389	0.00511945	0	0	46	2.1	0	11.6	114	50	164	8	1	129	123	128	17	1	6	1
128	0.00165837	0	0.0116086	0.00331675	0	0	30	3.1	0	14.9	141	50	191	10	0	125	133	128	69	0	6	1
128	0.0021097	0	0.0105485	0.0021097	0	0	28	3.4	0	20	137	54	191	9	1	125	137	130	79	0	2	1
128	0.00667223	0	0.00500417	0.00333611	0	0	45	2.8	2	10.4	128	51	179	9	1	133	132	135	24	0	6	1
128	0.00685871	0	0.00411523	0.00548697	0	0	43	2.5	0	3.9	149	50	199	11	1	133	130	133	21	0	6	1
128	0.00690608	0	0.00690608	0.00276243	0	0	50	1.9	4	5.9	141	51	192	8	0	133	133	136	15	0	6	1
128	0.0075188	0	0.0075188	0.00601504	0	0	42	2.4	0	4.5	149	50	199	12	2	133	130	133	24	0	6	1
128	0.00667223	0	0.00750626	0.00500417	0	0	36	3.4	0	15.2	145	53	198	6	2	133	136	134	65	0	6	1
128	0.00144928	0	0.00724638	0.0057971	0	0	39	2.7	0	18.9	128	51	179	6	0	133	125	130	24	0	7	1
128	0.00731707	0	0.00609756	0.00365854	0	0	36	3.8	0	20.5	148	51	199	7	1	133	141	136	83	0	6	1
128	0.00650759	0	0.00650759	0.00433839	0	0	36	3.8	0	18.5	145	53	198	7	2	133	139	135	79	0	6	1
128	0.00874126	0	0.00699301	0.00174825	0	0	37	4.1	0	26.3	147	52	199	7	1	133	147	140	100	0	2	1
128	0.0130548	0	0.00261097	0.00261097	0	0	34	4.9	0	16	147	52	199	7	2	133	155	163	137	1	4	1
128	0	0	0.00822368	0.00657895	0	0	38	2.6	0	14.8	128	51	179	5	1	133	124	129	25	0	7	1
128	0.00262467	0	0.00656168	0.00524934	0	0	39	2.6	0	17.1	128	51	179	7	0	133	126	132	22	0	6	1
136	0.00404858	0.00134953	0	0.00134953	0	0	69	0.8	0	17.2	126	54	180	5	0	140	139	141	7	1	6	1
120	0.00333611	0.00834028	0.00417014	0	0	0	41	1.1	0	9.2	71	105	176	6	0	123	131	127	30	-1	2	1
120	0	0	0.00327869	0	0	0	45	0.8	0	11.2	27	109	136	2	0	123	124	126	2	0	1	1
120	0.00314465	0	0.00314465	0	0	0	37	1.1	0	9.6	25	112	137	1	0	127	127	129	2	0	1	1
120	0.00296736	0.00791296	0.00395648	0	0	0	41	1.1	0	9.9	67	105	172	4	0	123	127	126	16	-1	2	1
120	0.00304878	0.00304878	0.00304878	0	0	0	40	1	0	8.7	64	112	176	4	0	123	132	128	31	-1	2	1
120	0.00303644	0.00607287	0.00404858	0	0	0	42	1	0	9.4	67	109	176	7	0	123	131	127	31	-1	2	1
120	0.000834028	0.00750626	0.00250209	0.000834028	0	0	42	1.1	0	12.9	116	54	170	10	0	115	118	117	14	0	2	1
120	0	0.00618238	0.00309119	0.0015456	0	0	45	0.9	0	9.9	39	102	141	3	0	115	114	116	1	0	1	1
120	0	0.00550964	0.00550964	0	0	0	40	1.1	0	14	29	106	135	1	0	121	119	121	3	0	1	1
120	0.00340716	0.0195911	0.00425894	0	0	0	36	1.5	0	13.5	112	62	174	6	0	119	129	125	42	0	2	1
120	0	0.0101626	0.00406504	0	0	0	38	1.3	0	15.8	59	103	162	6	0	119	118	120	4	-1	3	1
120	0	0.00534759	0.0026738	0	0	0	38	1.3	0	16	59	103	162	4	0	119	120	121	4	-1	3	1
120	0.00598802	0.0269461	0.00598802	0	0	0	35	1.7	0	9.6	127	62	189	7	0	125	136	132	49	0	2	1
120	0.00576369	0.0172911	0.00864553	0	0	0	35	1.5	0	14.9	78	96	174	5	1	161	142	139	70	0	4	1
120	0.00791557	0.0184697	0.00791557	0	0	0	35	1.6	0	2.1	96	78	174	7	0	161	141	138	75	0	4	1
120	0.00430416	0.010043	0.00430416	0	0	0	37	1.5	0	11.3	96	78	174	4	0	119	132	128	51	0	2	1
148	0.00166806	0.00417014	0.00333611	0	0	0	77	0.5	3	9.6	32	140	172	2	0	150	152	153	2	0	2	1
148	0	0.00322581	0.00430108	0	0	0	79	0.4	4	10	20	140	160	1	0	150	151	153	1	0	10	2
148	0	0.00167224	0.00501672	0	0	0	82	0.4	5	8.4	18	142	160	0	0	150	151	151	0	0	9	3
148	0	0.00308642	0.00462963	0	0	0	77	0.5	4	10.2	32	140	172	1	0	150	150	151	1	-1	9	3
148	0	0.00395257	0.00527009	0	0	0	78	0.5	4	10	32	140	172	1	0	150	150	151	1	-1	10	2
148	0	0.00383142	0.00383142	0	0	0	75	0.6	0	10.7	32	140	172	1	0	150	150	151	0	-1	10	2
144	0.0058382	0.00834028	0.00166806	0.000834028	0	0	73	0.6	0	9.3	94	82	176	4	0	156	154	155	5	1	2	1
144	0.00168634	0.010118	0.00168634	0	0	0	76	0.6	0	11.8	54	126	180	2	0	156	153	155	5	0	5	2
144	0.0104167	0.00744048	0.0014881	0.0014881	0	0	71	0.8	0	2.7	94	82	176	3	0	156	154	155	6	1	2	1
144	0.00782269	0.0065189	0.00130378	0.00130378	0	0	73	0.7	0	5.2	98	82	180	3	0	156	154	157	5	1	2	1
144	0.00506329	0.00126582	0	0	0	0	67	0.9	0	9.7	98	72	170	4	0	146	147	149	4	1	2	1
147	0.00750626	0.00917431	0.00250209	0	0	0	71	0.7	0	9.5	82	116	198	2	0	156	158	159	10	0	2	1
147	0.00547945	0.0136986	0.00273973	0	0	0	67	0.8	0	10.9	72	120	192	1	0	156	157	157	11	0	2	1
148	0.00832342	0.00475624	0.00356718	0	0	0	73	0.7	0	9.9	82	116	198	2	0	158	159	159	11	0	2	1
144	0.0058382	0.0058382	0.00250209	0	0	0	34	1.6	0	19.8	104	71	175	4	1	148	149	151	11	1	2	1
144	0.00974659	0.00974659	0.00194932	0	0	0	36	1.4	0	11.5	119	57	176	2	1	148	150	150	12	1	2	1
144	0.00246914	0.00246914	0.00246914	0	0	0	35	1.8	0	24.7	118	56	174	6	1	151	148	151	12	1	2	1
144	0.00565611	0.00452489	0.00226244	0	0	0	33	1.7	0	21.5	103	71	174	5	1	150	149	151	10	1	2	1
143	0.00518135	0.0129534	0.00259067	0	0	0	39	1.6	0	10	136	60	196	9	1	148	149	150	8	0	2	1
146	0.00916667	0.00333333	0.000833333	0	0	0	41	1.9	0	27.3	130	50	180	7	0	154	152	155	18	1	2	1
146	0.0105125	0.00131406	0.00131406	0	0	0	40	1.9	0	25.6	122	50	172	4	0	154	151	155	16	1	2	1
146	0.00923077	0.00615385	0.00153846	0	0	0	40	2	0	26.1	133	50	183	8	0	156	154	157	20	1	2	1
146	0.0148064	0.0250569	0.0022779	0	0	0	41	1	0	1.4	113	73	186	3	0	157	162	164	13	1	4	1
142	0	0.000834725	0.00166945	0	0	0	30	2.9	5	36.9	108	50	158	1	0	141	140	144	9	1	1	1
142	0	0.00284091	0	0	0	0	40	1.1	12	10.8	97	57	154	2	0	148	144	147	4	1	1	1
142	0.00834028	0.00917431	0.00333611	0	0	0	45	1.1	2	8.7	131	51	182	5	0	146	153	152	19	1	2	1
142	0.0134228	0.0134228	0.00402685	0	0	0	45	1.2	0	4.5	134	51	185	5	0	156	158	158	14	1	4	1
142	0	0.00201207	0.00201207	0	0	0	43	0.8	3	9.4	27	137	164	2	0	146	145	146	1	-1	1	1
133	0.00750626	0.0166806	0.00417014	0	0	0	36	3.1	0	27.6	105	54	159	4	0	143	137	142	28	1	2	1
133	0.0078125	0.0169271	0.00260417	0	0	0	38	2.5	0	19.4	113	54	167	3	0	143	137	141	22	1	2	1
130	0.00667223	0.0208507	0.00250209	0	0	0	45	2.8	0	29	114	52	166	2	0	134	135	137	24	1	2	1
130	0.00858896	0.0245399	0.00368098	0	0	0	46	2.5	0	28	114	52	166	2	0	134	138	139	23	1	2	1
132	0.0110865	0	0	0.00221729	0	0	37	2.4	0	17	115	52	167	10	0	141	140	143	33	1	2	1
120	0.00333611	0	0.00166806	0.000834028	0	0	46	1.5	11	19	132	57	189	9	0	125	123	126	15	0	2	1
120	0	0	0.00285714	0	0	0	50	0.7	26	6	20	116	136	0	0	125	123	125	1	0	1	1
134	0.0133445	0.0058382	0.00333611	0.00250209	0	0	47	2.7	0	0	110	60	170	5	0	150	147	153	31	1	4	1
134	0.0173913	0.00248447	0.00372671	0	0	0	48	2.2	0	0	120	50	170	5	0	160	150	155	28	1	4	1
144	0	0.000834028	0	0	0	0	51	1.1	10	21.7	115	71	186	9	0	153	151	153	6	1	5	2
144	0	0.0018797	0	0	0	0	47	0.8	11	13.6	90	74	164	5	1	153	151	152	3	1	5	2
144	0	0	0	0	0	0	62	0.5	5	6.1	11	148	159	1	0	153	154	155	0	0	10	2
143	0.00333611	0.00667223	0	0.000834028	0	0	50	1.1	3	12.2	126	74	200	8	0	148	147	149	4	0	2	1
143	0	0.00140845	0	0	0	0	57	0.6	5	10.4	98	74	172	2	0	150	148	150	1	1	1	1
143	0	0.00185529	0	0	0	0	56	0.6	0	8.9	59	106	165	3	0	148	149	150	1	1	1	1
143	0.00660793	0.0176211	0	0	0	0	44	1.3	0	11.4	101	80	181	6	0	146	147	148	5	0	2	1
138	0.00417014	0.0125104	0	0	0	0	45	1	0	12.8	115	71	186	7	0	144	144	145	6	0	2	1
138	0.00444444	0.0166667	0	0	0	0	42	1	0	13.6	115	71	186	5	0	144	143	144	6	0	2	1
138	0	0.0044843	0	0	0	0	38	1.2	0	16.5	84	71	155	4	0	144	140	142	5	1	3	1
138	0	0.00986842	0	0	0	0	38	1.2	0	19.7	90	71	161	3	0	144	141	142	5	1	3	1
136	0.00750626	0.00667223	0	0	0	0	40	2.3	0	19.4	139	51	190	5	5	144	142	145	17	1	2	1
136	0.00920245	0.00766871	0	0	0	0	46	1.3	0	6.9	149	51	200	12	0	144	145	147	8	0	2	1
123	0	0	0.000834028	0	0	0	73	0.3	72	5.2	28	108	136	3	0	123	124	125	1	0	9	3
123	0	0	0	0	0	0	76	0.2	85	3.3	11	118	129	1	0	123	122	124	0	0	9	3
123	0	0	0.00398406	0	0	0	60	0.6	0	10.4	52	84	136	4	0	125	124	126	2	1	10	2
123	0	0	0.00115473	0	0	0	74	0.3	64	5.9	52	84	136	3	0	123	124	126	1	1	10	2
123	0	0	0.00136799	0	0	0	72	0.3	58	6.5	52	84	136	3	0	123	123	124	1	1	10	2
123	0	0.000834028	0	0	0	0	70	0.3	66	5.9	30	101	131	1	0	123	123	124	1	1	10	2
123	0	0	0	0	0	0	73	0.3	91	2.9	9	120	129	2	0	123	124	125	0	0	9	3
123	0	0	0	0	0	0	74	0.3	90	2.8	9	120	129	2	0	123	124	125	0	0	9	3
123	0	0.00172117	0	0	0	0	70	0.3	54	6.8	31	100	131	0	0	123	121	123	1	1	9	3
123	0	0	0	0	0	0	70	0.3	70	4.4	19	110	129	2	0	123	124	125	1	1	9	3
123	0	0	0	0	0	0	71	0.3	77	4.1	19	110	129	1	0	123	123	124	0	1	9	3
130	0.00250209	0	0.00500417	0	0	0	22	1.6	11	8.8	95	62	157	7	0	134	133	134	4	1	2	1
130	0.00402685	0	0.00536913	0	0	0	23	1.6	8	9.6	115	62	177	9	0	134	134	135	5	0	2	1
130	0.00137363	0	0.00549451	0	0	0	22	1.4	11	7.2	32	120	152	2	0	133	132	134	1	0	1	1
130	0.00130548	0	0.00391645	0	0	0	24	1.2	12	7.6	35	120	155	1	0	134	133	135	1	0	1	1
130	0.0015625	0	0.0046875	0	0	0	21	1.4	11	7.3	33	119	152	1	0	133	131	133	2	0	1	1
130	0.00165017	0	0.0049505	0	0	0	23	1.3	10	5.7	32	120	152	2	0	133	133	134	1	0	1	1
128	0	0	0.00554017	0.0138504	0	0.00277008	23	6.3	0	0	144	52	196	10	2	90	98	91	95	-1	7	2
138	0	0.00116009	0.00464037	0.00116009	0	0.00232019	57	1.4	10	8.9	132	60	192	9	1	142	127	138	75	0	7	2
138	0	0	0.00502513	0.00125628	0	0.00251256	57	1.3	11	10.2	132	60	192	11	1	140	126	137	75	0	7	2
138	0	0.00329489	0.00329489	0	0	0.00164745	60	1	8	7.5	118	69	187	10	1	142	130	140	61	0	7	2
138	0	0	0.0048	0	0	0.0016	61	1	12	10	118	69	187	12	1	140	130	140	55	0	7	2
138	0	0.00508906	0.00254453	0	0	0	62	0.5	9	8.1	27	121	148	1	0	142	140	142	1	1	1	2
138	0	0	0.00522193	0	0	0	65	0.4	14	7	20	129	149	3	0	141	140	142	1	0	10	2
138	0	0	0.00589391	0.00196464	0	0.00196464	58	1.1	15	6.9	132	60	192	8	2	141	132	141	47	0	7	2
141	0.000834028	0	0.000834028	0.00250209	0	0	54	0.9	7	9.5	124	60	184	12	2	150	139	147	49	1	7	1
141	0.00118483	0	0.00118483	0.0035545	0	0	56	0.9	12	8.5	136	60	196	8	2	150	137	147	68	0	7	1
141	0	0	0	0.00343643	0	0	47	0.8	0	9.7	54	103	157	6	1	154	144	147	15	1	1	1
141	0.00183824	0	0.00183824	0	0	0	62	0.5	14	7.8	34	125	159	1	0	150	146	149	2	1	10	2
140	0.0116764	0.00166806	0.00166806	0	0	0	57	1.3	0	3.4	138	50	188	5	0	176	163	167	35	1	4	1
140	0.0100446	0	0.00111607	0	0	0	57	1.3	0	9.9	138	50	188	4	0	176	164	169	31	1	4	1
140	0.013624	0.0027248	0	0	0	0	55	1.4	0	0	138	50	188	3	0	150	164	167	40	1	4	1
140	0.0103986	0	0	0	0	0	59	1.1	0	0	62	120	182	1	0	176	163	169	30	1	4	1
140	0.0133929	0	0	0	0	0	56	1.4	0	0	138	50	188	3	0	176	163	167	35	1	4	1
140	0.0100865	0	0	0	0	0	58	1.2	0	4.2	126	62	188	4	0	176	164	169	27	1	4	1
142	0.000834028	0.000834028	0.00417014	0	0	0	50	1.2	0	23.8	104	58	162	8	0	148	144	147	8	1	1	1
142	0.00135501	0.00135501	0.00271003	0	0	0	54	0.6	0	11	52	120	172	3	0	148	145	147	2	0	1	1
140	0.00319149	0.00319149	0.00425532	0	0	0	34	2.9	0	40.8	114	66	180	9	2	147	145	148	22	1	2	1
132	0	0.305755	0.00359712	0.00359712	0	0.00359712	35	2.7	0	0	145	54	199	9	2	75	90	78	104	-1	8	3
132	0	0.297959	0.00204082	0.00204082	0	0.00408163	37	2.3	0	0	111	54	165	5	1	75	87	77	86	-1	8	3
133	0.00333611	0.139283	0.00667223	0.00166806	0	0	27	1.5	0	14.8	70	88	158	1	0	140	135	138	10	1	6	1
133	0.00485437	0.18932	0.00728155	0.00242718	0	0	26	1.6	0	12.9	87	71	158	2	0	141	135	139	13	1	6	1
133	0	0.0136612	0.00546448	0	0	0	29	1.3	0	15.6	34	113	147	1	0	134	134	136	3	0	3	1
133	0.00452489	0.156863	0.00754148	0.00301659	0	0	26	1.6	0	14.2	70	88	158	2	0	140	135	139	12	1	6	1
133	0.0066335	0.235489	0.0066335	0.00165837	0	0	28	1.6	0	9.7	87	71	158	2	0	141	137	141	11	1	2	1
133	0.00417014	0.40784	0.00417014	0.00333611	0	0.000834028	21	2.3	0	15.7	107	67	174	7	0	143	125	135	76	0	7	2
133	0	0.360417	0.00416667	0.00208333	0	0.00208333	18	2.7	0	21.5	107	67	174	4	0	115	120	121	48	0	8	3
133	0.00687285	0.455326	0.00343643	0.00343643	0	0	25	1.7	0	13.3	106	68	174	7	1	143	132	138	41	0	6	1
133	0.00773994	0.442724	0.00464396	0.00464396	0	0	24	2.1	0	13.4	125	53	178	6	0	143	128	138	69	1	6	1
133	0.00417014	0.470392	0.00500417	0.00333611	0	0.000834028	29	1.7	0	9.5	118	59	177	7	1	133	129	133	27	0	6	1
133	0.00607903	0.477204	0.00455927	0.00303951	0	0	35	1.3	0	5.4	88	68	156	7	0	133	133	136	18	1	6	1
133	0.00275103	0.445667	0.00550206	0.00412655	0	0.00137552	24	1.9	0	5.7	99	59	158	5	0	133	124	130	35	1	6	1
133	0.00704225	0.480634	0.00528169	0.00176056	0	0	32	1.6	0	8.4	90	68	158	4	0	133	133	135	18	1	6	1
131	0.000834028	0.369475	0.00333611	0.00333611	0	0.00166806	29	2	0	8.1	111	54	165	14	0	129	112	128	103	1	8	3
131	0	0.334898	0.00312989	0.00312989	0	0.00156495	34	2.2	0	3.8	128	54	182	10	1	75	99	102	148	-1	8	3
130	0.00132275	0.429894	0.00396825	0.00529101	0	0.00132275	25	1.9	0	8.3	141	57	198	16	0	129	125	131	35	0	7	2
130	0	0.346113	0.00319489	0.00319489	0	0.00319489	29	2.2	0	7.8	136	54	190	13	0	129	106	122	129	0	8	3
131	0	0.322742	0.00167224	0.00167224	0	0.00167224	61	1.9	0	12.3	128	56	184	11	0	134	120	131	57	0	8	3
131	0	0.375439	0	0	0	0.00350877	80	0.3	0	7.6	49	96	145	3	0	108	125	128	45	1	9	3
130	0	0.345912	0	0	0	0.00314465	80	0.3	0	7.4	49	96	145	3	0	108	123	122	39	1	9	3
130	0	0.352941	0	0	0	0.00534759	80	0.3	0	0	29	107	136	1	0	108	120	120	23	-1	9	3
133	0	0	0.00667223	0	0	0	60	0.7	58	9.9	128	72	200	8	1	133	132	134	2	0	10	2
133	0	0	0.007109	0	0	0	64	0.4	81	3.7	12	126	138	1	0	133	132	134	0	0	9	3
130	0.000834028	0	0.00750626	0	0	0	54	0.6	6	8.7	30	116	146	2	0	133	133	134	1	0	1	1
130	0	0	0.00685871	0	0	0	55	0.5	11	7.6	20	124	144	1	0	133	132	134	0	0	1	1
126	0	0	0.00500417	0	0	0	56	0.5	29	7.5	26	116	142	2	0	129	128	130	1	0	1	1
126	0	0	0.00267023	0	0	0	56	0.5	40	6.7	27	116	143	2	0	129	127	129	1	0	1	1
126	0.00333611	0.00500417	0.00417014	0.00166806	0	0	41	2.1	0	25.8	120	50	170	8	1	129	129	132	19	1	2	1
126	0.00517241	0.00344828	0.00517241	0	0	0	41	1.7	0	21.4	100	50	150	4	0	133	130	132	10	1	2	1
120	0.0078329	0	0.00522193	0	0	0	43	1.4	5	18.4	106	50	156	8	0	129	129	130	11	1	2	1
132	0.0058382	0.0058382	0.0058382	0	0	0	55	0.6	16	8.3	42	115	157	2	0	133	138	139	7	0	2	1
132	0.00766871	0.00460123	0.00613497	0	0	0	52	0.6	0	8.2	42	115	157	2	0	142	141	142	3	0	2	1
132	0.00312012	0.00468019	0.00624025	0	0	0	58	0.5	23	7.8	36	120	156	2	0	133	135	134	3	0	2	1
132	0	0	0.00543478	0	0	0	64	0.4	38	6.3	22	121	143	2	0	133	132	133	0	0	10	2
132	0.00240964	0.00722892	0.00481928	0	0	0	51	0.7	0	12.3	41	115	156	2	1	136	137	139	2	0	1	1
129	0	0.00955795	0.00477897	0	0	0	64	0.4	54	5.3	23	118	141	1	0	131	130	132	0	0	10	2
129	0	0.00749064	0.00374532	0	0	0	65	0.4	73	3.9	7	127	134	1	0	131	130	132	0	0	9	3
143	0	0.0211111	0	0	0	0	65	0.3	43	6.5	24	131	155	2	0	147	145	147	1	0	10	2
143	0	0.0167224	0	0	0	0	70	0.3	50	5.1	13	142	155	1	0	147	146	148	0	0	10	2
142	0	0.0451505	0	0	0	0	55	0.6	5	12.2	44	116	160	4	0	145	145	147	2	1	1	1
128	0.0058382	0.0158465	0.00250209	0	0	0	52	0.6	0	6.7	36	121	157	4	0	140	138	139	5	0	2	1
128	0.00437158	0.010929	0.00327869	0	0	0	54	0.6	0	6.5	36	121	157	3	0	140	138	139	5	0	2	1
129	0	0.00798403	0.00199601	0	0	0	55	0.6	0	10.3	58	101	159	3	0	140	138	140	2	0	5	2
129	0.00647948	0.0172786	0.00431965	0	0	0	52	0.6	0	3.8	36	121	157	0	0	133	138	138	11	0	2	1
120	0.00332594	0.0166297	0.00443459	0	0	0	50	0.7	6	7.2	94	60	154	2	0	123	126	125	7	1	2	1
120	0.00462963	0.0200617	0.00462963	0	0	0	50	0.7	7	6.1	94	60	154	2	0	123	126	125	10	1	2	1
120	0	0.00438596	0.00438596	0	0	0	53	0.6	3	8.1	19	116	135	1	0	125	123	125	1	0	1	1
120	0.00819672	0.0300546	0.00546448	0	0	0	45	0.8	0	8.7	44	116	160	2	0	153	142	147	27	1	4	1
120	0.00151745	0.0121396	0.00455235	0	0	0	51	0.6	3	7.5	38	116	154	3	0	123	125	125	5	-1	1	1
124	0.00765306	0.042517	0.00765306	0	0	0	41	1.3	0	9.3	73	115	188	9	1	150	145	151	12	0	4	1
129	0.00949367	0.0348101	0.00316456	0	0	0	44	1	0	5.2	113	75	188	6	0	150	141	146	18	0	4	1
129	0.00992282	0.0396913	0.00441014	0	0	0	40	1.4	0	7.5	73	115	188	10	1	150	145	150	12	0	4	1
129	0.00816803	0.0478413	0.00700117	0	0	0	40	1.4	0	8.5	73	115	188	9	1	150	147	151	9	0	4	1
123	0.00834028	0	0.00417014	0	0	0	39	2.1	0	21.3	88	58	146	7	0	127	127	129	14	1	2	1
123	0.0083682	0	0.0027894	0	0	0	39	1.5	0	16	95	51	146	6	1	129	128	130	9	1	2	1
120	0.00500417	0	0.00166806	0	0	0	41	2.2	4	25.2	107	58	165	4	1	121	124	126	16	0	2	1
120	0.00923077	0	0	0	0	0	39	1.9	0	17.7	105	60	165	5	0	129	127	129	12	0	2	1
139	0.00399467	0.00532623	0.00266312	0	0	0	54	0.7	5	7.3	101	65	166	2	0	147	145	147	5	1	2	1
139	0.00220264	0.00220264	0.00440529	0	0	0	61	0.4	8	6.4	17	138	155	1	0	147	146	148	0	0	10	2
142	0.000966184	0	0.00483092	0.010628	0	0	28	3.1	0	4.2	135	53	188	8	2	143	130	139	57	0	7	1
142	0	0	0.0027248	0.013624	0	0	14	4.5	0	0	125	53	178	14	3	97	115	115	85	0	7	1
142	0.00129534	0	0.00518135	0.011658	0	0	23	3.6	0	1.9	144	50	194	12	1	143	127	135	72	0	7	1
142	0.00116686	0	0.00466744	0.00933489	0	0	29	2.7	0	2.8	144	50	194	8	0	143	132	139	42	0	7	1
142	0.0013459	0	0.00672948	0.0107672	0	0	25	3.1	0	2.5	144	50	194	7	0	143	129	137	56	0	7	1
134	0	0.00333611	0	0	0	0	79	0.2	42	5.5	17	128	145	2	0	135	135	136	1	0	10	2
134	0	0.00258398	0	0	0	0	81	0.2	53	4.9	16	129	145	2	0	135	135	136	1	0	9	3
134	0	0	0	0	0	0	83	0.2	64	3.5	11	130	141	1	0	135	134	136	0	0	9	3
134	0	0.0034904	0	0	0	0	79	0.2	41	5.5	17	128	145	2	0	135	135	136	1	0	9	3
130	0.000834028	0.00166806	0	0	0	0	56	0.5	34	7.2	55	125	180	4	0	129	132	132	3	-1	1	1
130	0	0.00093633	0	0	0	0	56	0.5	33	7.5	19	125	144	2	0	129	131	132	2	-1	1	1
130	0	0.00137931	0	0	0	0	59	0.4	34	6.8	21	125	146	1	0	129	132	133	3	-1	1	1
130	0	0.00151286	0	0	0	0	59	0.4	37	6.6	21	125	146	2	0	129	132	132	2	-1	1	1
129	0	0.00333611	0	0	0	0	47	1.1	6	21.9	91	52	143	3	0	131	130	132	7	1	1	1
129	0	0.00246305	0	0	0	0	48	0.9	13	11.2	71	66	137	1	0	131	130	132	2	1	1	1
129	0.00250209	0.00250209	0	0	0	0	61	0.6	2	10.8	122	65	187	7	1	129	132	133	5	0	2	1
129	0	0	0	0	0	0	66	0.4	2	9.1	20	122	142	0	0	132	132	133	1	0	10	2
129	0.00333611	0.00500417	0	0	0	0	61	0.4	7	6.7	67	111	178	4	0	143	138	140	7	0	2	1
129	0.00384246	0.00576369	0	0	0	0	61	0.4	5	5.8	29	121	150	2	0	143	137	139	7	0	2	1
129	0	0.002079	0	0	0	0	69	0.3	14	7.6	25	127	152	0	0	139	135	136	4	-1	5	2
129	0.00250209	0.000834028	0	0	0	0	59	0.9	21	19.4	118	66	184	18	0	133	135	137	7	0	2	1
141	0	0.00166806	0	0	0	0	67	0.4	44	9.2	78	70	148	2	0	143	141	143	1	1	10	2
141	0	0.00342466	0	0	0	0	76	0.2	62	4.3	12	134	146	1	0	142	140	142	0	0	10	2
141	0	0	0	0	0	0	61	0.4	29	5.3	13	135	148	1	0	144	143	145	0	1	10	2
135	0	0	0	0	0	0	67	0.4	69	4.6	76	67	143	2	0	137	136	138	0	1	10	3
135	0	0	0	0	0	0	68	0.3	72	3.9	10	133	143	1	0	137	136	138	0	0	9	3
134	0	0	0	0	0	0	81	0.2	91	1.3	3	133	136	1	0	135	134	136	0	1	9	3
134	0	0	0	0	0	0	80	0.2	90	1.3	3	133	136	1	0	135	134	136	0	1	9	3
130	0	0.000834028	0	0.000834028	0	0	78	0.2	84	2	28	105	133	6	0	131	130	132	1	1	9	3
130	0	0.00271739	0	0.00271739	0	0	74	0.4	42	2.5	60	105	165	6	0	131	128	131	3	0	10	2
130	0	0	0	0	0	0	79	0.2	91	1.7	6	127	133	1	0	130	130	131	0	1	9	3
130	0	0.00168634	0	0.00168634	0	0	75	0.3	66	2.1	60	105	165	6	0	130	129	131	1	0	10	2
137	0	0.00250209	0.000834028	0	0	0	77	0.2	40	6.6	29	127	156	2	0	138	141	141	3	0	5	2
137	0	0.00346821	0.00115607	0	0	0	75	0.2	34	6.9	24	127	151	2	0	138	139	140	1	0	5	2
137	0	0.00380711	0.00126904	0	0	0	75	0.2	32	7	24	127	151	2	0	138	139	140	1	0	10	2
137	0	0.00449102	0.00149701	0	0	0	75	0.2	30	7.1	24	127	151	2	0	138	139	139	1	0	10	2
128	0	0.00417014	0	0	0	0	73	0.2	32	7.3	22	122	144	1	0	129	132	133	3	0	5	2
128	0	0.00532481	0	0	0	0	73	0.3	38	7.1	22	122	144	1	0	129	130	131	1	0	10	2
128	0	0.00168067	0	0	0	0	78	0.2	32	6.8	17	127	144	2	0	133	135	135	2	0	5	2
128	0	0.00505051	0	0	0	0	74	0.2	45	6.9	22	122	144	1	0	133	130	132	1	0	10	2
133	0	0.0116764	0	0	0	0	69	0.4	25	10	58	127	185	5	0	133	136	137	4	-1	10	2
133	0	0.0138889	0	0	0	0	72	0.3	20	8.8	32	115	147	2	0	133	136	136	3	0	10	2
117	0.000834028	0.0133445	0	0	0	0	53	0.7	8	12	77	56	133	6	0	123	121	123	3	1	1	1
117	0	0.0109375	0	0	0	0	51	0.8	9	13.3	77	56	133	5	0	123	122	124	2	1	1	1
123	0.00250209	0.00333611	0	0	0	0	52	0.8	2	15.4	90	50	140	7	0	129	128	130	4	1	2	1
123	0.0031881	0.0031881	0	0	0	0	52	0.8	3	14.3	77	63	140	7	0	127	128	130	5	1	2	1
123	0.00443459	0.00665188	0	0	0	0	56	0.7	0	7.4	71	81	152	4	0	127	129	131	4	1	2	1
123	0.00265957	0.00398936	0	0	0	0	50	0.9	4	14.8	82	58	140	7	0	129	128	130	5	1	2	1
123	0.00265957	0.00398936	0	0	0	0	50	0.9	4	14.8	82	58	140	7	0	129	128	130	5	1	2	1
146	0.000277855	0	0.00472353	0.00138927	0	0	55	0.7	32	8.2	72	93	165	4	0	150	147	150	6	1	1	1
146	0.000388048	0	0.00504463	0.00194024	0	0	52	0.8	32	8.6	72	93	165	3	0	152	147	151	9	1	1	1
146	0.000470367	0	0.0056444	0.00235183	0	0	49	0.9	32	8.7	80	86	166	3	0	152	147	151	11	1	1	1
146	0	0	0.00434783	0	0	0	64	0.4	31	7.2	19	137	156	2	0	150	147	150	1	0	10	2
146	0	0	0.00343053	0	0	0	66	0.4	33	7	19	138	157	1	0	150	147	150	1	0	10	2
146	0	0	0.00285919	0	0	0	65	0.4	39	7	19	137	156	1	0	150	149	151	1	1	10	2
146	0	0	0.00285919	0	0	0	65	0.4	39	7	19	137	156	1	0	150	149	151	1	1	10	2
146	0	0	0.00469116	0	0	0	65	0.4	44	6.6	22	134	156	3	0	152	150	152	1	1	10	2
146	0	0	0.00489596	0	0	0	69	0.3	55	4.6	11	145	156	0	0	152	150	152	0	0	10	2
146	0	0	0.00497512	0.000710732	0	0	65	0.4	41	7	28	134	162	4	0	152	150	152	1	0	10	2
146	0	0	0.00636943	0	0	0	65	0.4	33	7.4	30	134	164	1	0	150	149	151	1	0	10	2
146	0	0	0.00486224	0.00810373	0	0	27	1.9	15	6.4	81	86	167	5	0	151	140	145	31	1	7	1
146	0.00107875	0	0.00539374	0.00539374	0	0	28	1.7	9	12.3	80	86	166	3	0	151	142	146	22	1	7	1
146	0	0	0.00110375	0	0	0	50	0.6	31	9.1	43	120	163	3	0	160	155	157	5	1	1	1
146	0	0	0.0011655	0	0	0	53	0.5	32	8.2	27	136	163	2	1	160	156	158	2	1	1	1
146	0	0	0.0011655	0	0	0	53	0.5	32	8.2	27	136	163	2	1	160	156	158	2	1	5	2
146	0.0013181	0	0.0026362	0.00219684	0	0	42	1	35	7.5	88	84	172	2	1	157	151	156	17	1	1	1
146	0	0	0.00157978	0	0	0	61	0.4	53	6.8	45	118	163	5	0	157	154	157	2	1	5	2
146	0	0	0.00181324	0.000906618	0	0	53	0.7	44	8.1	70	93	163	4	1	157	152	156	8	1	5	2
146	0.00254885	0	0.00339847	0.00254885	0	0	37	1.3	31	7.2	79	93	172	2	2	162	152	156	23	1	6	1
146	0.00305188	0	0.00406918	0.00203459	0	0	38	1.2	33	6.9	78	94	172	2	3	162	154	158	19	1	6	1
146	0.003663	0	0.003663	0.003663	0	0	31	1.5	22	6.5	88	84	172	1	1	162	150	156	36	1	6	1
146	0.00336134	0	0.00336134	0.00336134	0	0	28	1.6	0	6.4	93	80	173	4	0	148	148	151	28	1	6	1
146	0	0	0.00372439	0.00372439	0	0	28	1.4	15	6.7	83	80	163	4	0	148	145	151	24	1	7	1
146	0.00186916	0	0.00373832	0.00373832	0	0	28	1.4	16	6.7	85	80	165	5	0	148	146	151	25	1	7	1
152	0	0	0.002002	0	0	0	60	0.4	57	8	36	128	164	2	0	160	157	160	2	1	10	2
152	0	0	0.00240096	0	0	0	59	0.5	50	9.1	36	128	164	2	0	160	157	160	2	1	1	1
152	0	0	0.00343249	0	0	0	61	0.4	64	6.1	34	129	163	3	1	160	157	160	1	1	10	2
152	0	0	0.0018797	0	0	0	60	0.4	59	7.1	34	129	163	3	1	160	157	160	1	1	10	2
152	0	0	0.00353774	0	0	0	62	0.4	67	3.9	10	152	162	1	0	160	158	160	0	1	10	2
152	0	0	0.00460123	0	0	0	60	0.4	62	4	13	150	163	1	0	160	158	160	0	1	10	2
152	0	0	0.00312175	0	0	0	61	0.4	71	5.8	30	134	164	4	0	160	158	160	1	1	9	3
152	0	0	0.00166113	0	0	0	61	0.4	74	6.7	41	123	164	4	0	160	158	160	1	1	9	3
152	0	0	0.00484262	0	0	0	62	0.4	59	5.6	25	136	161	0	0	159	156	158	1	1	10	2
152	0	0	0.00493097	0.000986193	0	0	58	0.5	48	7.1	53	110	163	4	3	159	154	157	4	1	1	1
152	0	0	0.00472441	0.0015748	0	0	55	0.6	45	6.7	64	99	163	4	3	159	154	158	5	1	1	1
152	0	0	0.00380711	0	0	0	59	0.5	62	9.5	38	126	164	3	1	160	157	159	2	1	10	2
152	0	0	0.00385356	0.000963391	0	0	58	0.5	59	7.5	54	110	164	3	2	159	155	158	4	1	1	1
152	0	0	0.00445931	0.00111483	0	0	57	0.6	50	6.8	53	110	163	4	3	159	154	158	5	1	1	1
152	0	0	0.00153374	0.00153374	0	0	61	0.5	61	3.4	61	99	160	4	3	159	155	158	4	1	10	2
152	0	0	0.00732601	0.0018315	0	0	56	0.6	39	6.8	61	99	160	3	2	157	153	156	5	1	1	1
152	0	0	0.00457666	0	0	0	57	0.5	43	8.7	41	123	164	4	0	160	158	161	1	1	1	1
128	0.00721649	0	0.00309278	0.00515464	0	0	23	2.4	0	4.6	101	70	171	7	1	155	140	144	46	1	6	1
128	0.006	0	0.002	0.01	0	0	16	3.3	0	3.7	114	57	171	6	1	136	130	136	26	1	6	1
128	0.00350877	0	0.00175439	0.00701754	0	0	20	2.6	0	13.2	92	79	171	2	1	151	137	142	39	1	6	1
128	0.00823045	0	0.00274348	0.00548697	0	0	26	2.2	0	5.7	95	79	174	2	1	157	142	146	43	1	6	1
138	0	0	0.00514933	0	0	0	45	0.7	56	6.5	39	113	152	3	0	141	139	141	1	1	1	1
138	0	0	0.00529101	0	0	0	45	0.7	62	6.7	39	113	152	3	0	141	139	141	1	1	10	2
138	0	0	0.00377358	0	0	0	46	0.7	53	7.8	39	113	152	4	0	141	138	141	2	1	1	1
138	0	0	0.00331126	0	0	0	42	0.8	44	7.8	39	113	152	3	0	141	139	142	1	1	1	1
138	0	0	0.0042735	0	0	0	42	0.7	48	7.2	39	113	152	2	0	141	139	142	1	1	1	1
138	0	0	0.00295858	0	0	0	44	0.6	61	5.1	19	130	149	1	0	141	140	142	0	0	10	2
138	0	0	0.0034642	0	0	0	43	0.6	54	5.4	19	130	149	1	0	141	140	142	0	0	1	1
138	0.000942507	0	0.00282752	0	0	0	39	0.8	12	10.5	49	105	154	5	0	141	141	142	1	1	1	1
138	0.00108342	0	0.00433369	0	0	0	39	0.8	9	10.9	49	105	154	5	0	142	141	143	1	1	1	1
138	0.00081367	0	0.00325468	0	0	0	40	0.8	7	10.8	49	105	154	5	0	142	141	143	1	1	1	1
138	0.00184843	0	0.00369686	0	0	0	41	0.8	8	10.3	51	105	156	4	0	142	142	143	2	1	1	1
138	0.00185874	0	0.00371747	0	0	0	41	0.8	8	10.3	51	105	156	4	0	142	142	143	2	1	2	1
138	0.00118203	0	0.0035461	0	0	0	43	0.7	9	8.3	25	131	156	0	0	142	142	144	1	0	1	1
138	0.00234192	0	0.00468384	0	0	0	45	0.7	13	6.5	25	131	156	0	0	147	145	146	2	0	2	1
138	0	0	0.00364964	0	0	0	39	0.8	10	9.1	23	131	154	2	0	142	141	143	1	0	1	1
138	0	0	0.00139276	0	0	0	41	0.7	37	7.8	25	129	154	2	0	140	140	141	1	0	1	1
138	0	0	0.00151976	0	0	0	44	0.7	58	5	16	129	145	1	0	141	140	142	0	1	1	1
142	0	0	0.00409277	0	0	0	45	0.7	21	8.9	25	132	157	1	0	145	144	146	1	0	1	1
142	0	0	0.00380228	0	0	0	43	0.8	3	9.6	25	132	157	1	0	145	144	146	1	0	1	1
142	0	0	0.00406091	0	0	0	44	0.8	1	11.1	32	126	158	1	0	145	146	147	2	0	1	1
142	0	0	0.00471698	0	0	0	41	0.8	0	12.6	32	126	158	0	0	151	146	148	5	1	1	1
142	0	0	0.00429185	0	0	0	41	0.9	0	11.7	35	123	158	0	0	151	146	149	7	1	1	1
142	0.00147059	0	0.00441176	0	0	0	39	0.9	0	12	32	127	159	1	0	151	147	149	4	1	1	1
142	0.00298507	0	0.00447761	0	0	0	46	0.7	27	5.9	26	133	159	1	0	150	148	150	1	0	2	1
142	0.00295421	0	0.00443131	0	0	0	36	1	13	12	95	71	166	5	0	145	145	146	2	1	2	1
142	0.00108814	0	0.0054407	0	0	0	44	0.7	40	7.1	28	130	158	3	0	147	146	148	0	0	1	1
142	0.00154321	0	0.00308642	0	0	0	45	0.7	16	8.4	24	135	159	0	0	150	149	150	1	0	1	1
142	0.00171821	0	0.00343643	0	0	0	38	0.9	0	11.4	32	127	159	1	0	151	146	149	5	0	1	1
142	0	0	0.00426439	0	0	0	49	0.6	30	7.1	17	140	157	1	0	150	148	150	0	0	1	1
142	0.00116959	0	0.00584795	0	0	0	43	0.7	37	7.2	28	130	158	3	0	147	146	148	0	0	1	1
142	0.00163132	0	0.00652529	0	0	0	44	0.7	42	7.3	39	119	158	4	0	147	146	148	1	1	1	1
136	0.00718778	0	0.00539084	0	0	0	42	0.7	20	4	38	120	158	2	0	141	143	144	3	0	2	1
136	0.00780234	0	0.00650195	0	0	0	42	0.7	20	4.3	38	120	158	2	1	141	143	144	3	0	2	1
136	0.00542005	0	0.00406504	0	0	0	42	0.7	18	4.5	38	120	158	2	0	141	142	143	2	0	2	1
136	0.00409277	0	0.00545703	0	0	0	42	0.7	22	4.5	37	120	157	3	0	141	141	142	1	0	2	1
136	0.00331675	0	0.00497512	0	0	0	44	0.7	18	4.1	24	133	157	1	0	140	141	142	1	0	2	1
136	0.00171821	0	0.00515464	0	0	0	44	0.7	14	7.1	27	126	153	2	0	142	140	142	1	0	1	1
135	0.00238379	0	0.00476758	0	0	0	42	0.8	7	8.5	34	119	153	3	0	142	140	142	1	0	2	1
135	0.00149254	0	0.00597015	0	0	0	41	0.8	6	9.5	34	119	153	3	0	142	140	142	2	0	1	1
136	0.00240096	0	0.00480192	0	0	0	40	0.8	7	10.3	35	119	154	2	0	138	139	140	2	0	2	1
136	0.00152672	0	0.00610687	0	0	0	39	0.9	8	11.2	47	107	154	1	0	138	139	139	2	0	1	1
136	0.00128866	0	0.00515464	0	0	0	37	0.9	0	12.1	36	118	154	2	0	138	139	141	2	0	1	1
136	0.0013947	0	0.0041841	0	0	0	37	0.9	0	11.7	47	107	154	2	0	138	139	140	2	1	1	1
136	0	0	0.00688705	0	0	0	39	0.9	0	12.6	41	110	151	3	0	139	139	140	1	1	1	1
136	0.00114943	0	0.0045977	0	0	0	36	0.9	2	10.4	29	124	153	2	0	139	139	140	1	0	1	1
136	0.00129534	0	0.00518135	0	0	0	37	0.9	12	8.8	33	124	157	3	0	139	139	140	1	0	1	1
136	0.0012285	0	0.0036855	0	0	0	39	0.8	28	6.6	33	124	157	4	0	141	139	141	1	0	1	1
136	0	0	0.00156986	0	0	0	44	0.7	47	5.3	12	135	147	1	0	141	140	142	0	0	1	1
136	0.00150602	0	0.0060241	0	0	0	45	0.6	48	4.3	19	135	154	2	0	141	141	142	0	-1	1	1
136	0	0	0.00548847	0	0	0	51	0.5	25	6.2	15	135	150	1	0	144	143	144	0	0	1	1
136	0	0	0.00360577	0	0	0	52	0.5	28	6.1	14	136	150	1	0	144	143	145	0	0	1	1
136	0.0011236	0	0.00337079	0	0	0	46	0.6	43	4.7	18	136	154	1	0	141	141	142	0	-1	1	1
136	0.00102145	0	0.00510725	0	0	0	47	0.6	38	5.3	18	136	154	1	0	141	141	142	0	-1	1	1
136	0	0	0.00396825	0	0	0	51	0.6	28	6.2	12	136	148	1	0	144	142	144	0	0	1	1
136	0.00178253	0	0.00445633	0	0	0	43	0.7	39	5.2	23	131	154	3	0	141	140	142	0	0	1	1
144	0	0	0.00595238	0	0	0	38	0.8	6	8.7	27	134	161	1	0	148	147	149	1	0	1	1
144	0	0	0.00675676	0	0	0	36	0.8	2	10.4	27	134	161	0	0	147	147	148	1	0	1	1
144	0	0	0.00638978	0	0	0	37	0.9	3	11.5	27	134	161	0	0	148	148	149	1	0	1	1
144	0.0008285	0	0.0057995	0	0	0	35	0.9	2	10.8	36	125	161	0	0	150	148	150	2	1	1	1
144	0	0	0.00578704	0	0	0	32	1	0	13.2	38	122	160	1	0	150	147	149	2	1	1	1
144	0.00118483	0	0.00473934	0	0	0	30	1.1	0	13.5	43	122	165	0	0	148	147	149	3	0	1	1
144	0.00366972	0	0.00550459	0	0	0	32	1.2	0	12.6	58	117	175	4	0	148	150	150	8	0	2	1
144	0.003125	0	0.0046875	0	0	0	29	1.4	0	18.1	58	117	175	3	0	150	149	150	9	0	2	1
144	0.00228311	0	0.00684932	0.00228311	0	0	26	1.6	0	20.8	76	99	175	3	1	150	148	150	12	0	6	1
144	0	0	0.00695652	0.00347826	0	0	22	1.8	0	21.3	76	96	172	3	2	148	144	147	11	1	7	1
146	0	0	0.00828402	0.00118343	0	0	28	1.5	11	22.3	82	92	174	6	1	150	147	150	8	1	3	1
146	0	0	0.00696517	0.00199005	0	0	30	1.3	4	17.6	75	93	168	5	0	147	145	148	6	1	3	1
146	0	0	0.0070922	0.00531915	0	0	30	1.1	0	4.7	59	99	158	3	0	147	143	147	5	1	7	1
146	0.00417101	0	0.00521376	0.00312826	0	0	29	1.2	1	7	62	107	169	2	2	150	147	149	7	0	6	1
146	0.00526316	0	0.00526316	0.00263158	0	0	29	1.3	2	7.5	70	99	169	2	1	150	148	150	7	1	6	1
146	0.00841908	0	0.00748363	0	0	0	28	1.3	1	6.9	65	120	185	7	1	153	154	155	6	0	2	1
146	0.00637959	0	0.00797448	0	0	0	27	1.3	0	9.4	62	126	188	4	0	157	156	157	5	0	2	1
146	0.00162866	0	0	0.00814332	0	0	19	3.4	0	15	150	50	200	8	1	148	139	146	36	0	7	1
146	0.00309917	0	0.00206612	0.00516529	0	0	25	2.5	0	11.2	92	80	172	8	1	155	145	152	32	1	6	1
146	0.00462963	0	0.00462963	0.00115741	0	0	27	1.5	0	14.4	55	119	174	5	0	155	152	155	8	0	2	1
122	0	0	0.00119332	0	0	0	40	0.7	12	8	23	106	129	1	0	125	121	124	3	1	1	1
122	0	0	0.00115207	0	0	0	37	0.8	2	9.4	33	99	132	2	0	123	122	124	1	1	1	1
122	0.0027894	0	0.0027894	0	0	0	32	1.2	0	8.7	52	95	147	3	1	123	122	124	4	0	1	1
122	0.00408998	0	0.00204499	0	0	0.00204499	27	1.6	0	3.2	60	87	147	1	1	123	118	123	18	0	6	1
122	0	0	0.00511945	0	0	0.00170648	33	1.1	8	7.2	60	87	147	4	2	120	115	120	11	0	7	1
122	0	0	0.0030581	0.00152905	0	0	36	1	12	7.7	42	87	129	2	0	123	117	121	10	1	7	1
122	0	0	0.00439239	0	0	0	39	0.8	10	8.4	23	106	129	1	0	123	119	121	2	0	1	1
122	0	0	0.00492611	0	0	0	37	0.8	11	10	26	109	135	2	0	123	125	126	2	0	1	1
122	0	0	0.00664894	0.00265957	0	0	31	1	7	9.5	32	101	133	2	0	123	122	124	3	1	1	1
122	0.00207254	0	0.00207254	0	0	0.00103627	31	1.2	1	8.3	60	87	147	2	1	120	119	123	9	0	6	1
122	0.0037594	0	0.0018797	0	0	0	31	1.3	0	8.8	52	95	147	2	1	120	123	124	5	0	2	1
122	0.00503778	0	0.00377834	0.00251889	0	0	31	1.2	0	6.7	57	93	150	2	0	133	130	134	12	1	6	1
122	0.00246914	0	0.00493827	0.00246914	0	0	23	1.7	3	9.3	73	84	157	3	0	126	121	122	14	0	6	1
122	0	0	0.00627615	0.00209205	0	0	27	1.4	4	12.3	53	91	144	4	0	126	120	122	6	0	1	1
122	0.00202429	0	0.00506073	0.00303644	0	0	26	1.5	0	7.7	68	89	157	2	0	125	122	124	11	0	6	1
122	0.00114548	0	0.0045819	0.00343643	0	0	28	1.4	0	8.5	52	89	141	3	0	125	120	123	9	0	7	1
122	0.00512164	0	0.00384123	0.00256082	0	0	32	1.2	0	6.5	57	93	150	2	0	133	130	134	12	1	6	1
122	0.00474496	0	0.0059312	0	0	0	34	1	0	8.3	53	97	150	3	1	133	132	134	3	1	2	1
122	0	0	0.00655022	0.00327511	0	0	30	1.3	0	11.6	51	89	140	1	0	127	121	125	8	1	7	1
122	0	0	0.00816803	0	0	0	34	0.9	0	12.1	30	108	138	1	0	127	125	128	2	0	1	1
122	0.0018315	0	0.00457875	0.0018315	0	0	26	1.5	4	10	66	91	157	3	0	126	121	123	11	0	6	1
126	0.00328947	0	0.00657895	0.00328947	0	0	25	1.8	0	14.6	102	52	154	3	0	136	130	134	12	1	6	1
126	0.00274725	0	0.00549451	0.00137363	0	0	30	1.2	0	10.8	52	95	147	3	1	136	131	134	7	1	2	1
126	0	0	0.00780234	0	0	0	33	1	0	13.7	32	109	141	1	0	131	131	133	2	1	1	1
126	0	0	0.00716479	0	0	0	34	0.9	0	14.8	31	111	142	1	0	133	132	134	2	1	1	1
126	0	0	0.00808314	0	0	0	34	1	0	15.2	33	109	142	1	0	134	131	134	3	1	1	1
136	0	0	0.0057971	0.00289855	0	0	56	1.1	32	7.4	95	74	169	4	3	140	137	140	12	1	7	1
136	0	0	0.00225225	0	0	0	66	0.4	61	5.6	24	127	151	1	0	142	140	142	0	0	10	2
136	0.000927644	0	0.00463822	0	0	0	61	0.5	48	8	31	124	155	9	0	142	140	141	2	0	10	2
136	0.00341686	0	0.00455581	0	0	0	54	0.7	15	10.5	43	118	161	7	0	136	141	141	8	0	2	1
136	0.00249792	0	0.00166528	0	0	0	54	0.5	8	9.5	49	118	167	1	0	151	149	151	7	1	2	1
136	0.00119048	0	0.00238095	0.0047619	0	0.00238095	24	2.3	0	0	116	51	167	6	2	126	115	122	57	0	8	3
138	0.0040107	0	0	0.0026738	0	0	46	1	16	3.9	116	51	167	6	3	151	144	151	30	1	6	1
142	0	0	0.00477327	0.00357995	0	0	32	1.3	4	14.6	82	76	158	4	0	147	141	144	12	1	7	1
142	0.0030581	0	0.00713558	0.0030581	0	0	30	1.4	0	17.2	83	76	159	4	1	144	142	145	10	1	6	1
142	0.00564972	0	0.00112994	0	0	0	45	0.8	1	11.1	47	113	160	4	2	150	148	151	4	1	2	1
142	0.00511509	0	0.00127877	0	0	0	39	0.8	0	10.2	53	106	159	7	0	150	149	151	2	1	2	1
142	0.00276625	0	0.00414938	0	0	0	34	1.1	0	19.6	67	94	161	5	1	151	146	149	8	1	2	1
142	0	0	0.00240385	0	0	0	31	1.2	0	24.1	67	94	161	2	0	151	145	148	10	1	1	1
136	0.0095057	0	0.00570342	0.00285171	0	0	35	1.2	0	7.6	94	65	159	5	0	144	140	144	19	1	6	1
136	0.00518135	0	0.00310881	0.00414508	0	0	37	1.2	0	8.6	94	64	158	2	0	139	137	141	21	1	6	1
136	0	0	0.00703518	0.0040201	0	0	35	1.1	0	11.5	86	69	155	3	0	136	133	137	14	1	7	1
136	0	0	0.00845411	0.00483092	0	0	32	1.3	0	17.5	102	61	163	7	0	136	133	137	17	1	7	1
136	0	0	0.00820633	0.007034	0	0	32	1.3	0	12.9	92	71	163	4	0	133	133	137	19	1	7	1
136	0	0	0.00787402	0.00787402	0	0	33	1.3	0	8	81	73	154	4	1	133	132	135	17	1	7	1
136	0	0	0.00811688	0.00487013	0	0	33	1.2	0	14.4	91	61	152	5	0	136	132	137	17	1	7	1
133	0	0	0.00801068	0.00801068	0	0	20	2.6	0	22.5	98	63	161	7	0	136	126	135	54	1	7	1
133	0	0	0.00613497	0.00920245	0	0	20	2.7	0	18.5	98	63	161	7	0	136	124	134	61	1	7	1
133	0	0	0.00677201	0.003386	0	0	35	1.3	4	27	90	67	157	7	0	139	135	139	16	1	7	1
133	0.000846024	0	0.00169205	0.00761421	0	0	33	1.4	3	12.8	87	65	152	6	0	136	130	137	26	1	7	1
133	0	0	0.00128866	0.00773196	0	0	37	1.3	4	14.6	81	71	152	4	0	136	130	136	24	1	7	1
133	0.00461681	0	0.00461681	0.00369344	0	0	27	1.8	0	17.8	92	61	153	5	1	142	134	140	29	1	6	1
133	0.00286944	0	0.00430416	0.00430416	0	0	28	1.6	0	15.2	96	57	153	5	2	141	135	140	26	1	6	1
133	0.00542741	0	0.00407056	0.00135685	0	0	29	1.7	0	23.4	89	64	153	9	2	142	135	141	22	1	2	1
133	0.005	0	0.00333333	0.00166667	0	0	27	1.7	0	20.4	89	64	153	9	2	142	135	140	21	1	2	1
133	0	0	0.00672043	0.00134409	0	0	37	1.1	0	29.1	90	67	157	9	1	140	136	140	12	1	3	1
133	0	0	0.00754717	0	0	0	41	1	5	28.9	73	84	157	8	2	140	136	140	8	1	3	1
133	0	0	0.00143062	0.00143062	0	0	44	0.8	13	17.8	65	82	147	2	0	140	136	139	8	1	3	1
131	0	0	0.00591716	0.00887574	0	0	29	2.1	4	3.6	108	59	167	7	1	135	120	132	72	1	7	1
131	0	0	0.00750939	0.00876095	0	0	25	2.4	3	3.9	108	59	167	7	1	136	120	134	82	1	7	1
131	0	0	0.00546448	0.00819672	0	0	32	1.8	6	2.3	97	59	156	3	1	135	120	133	70	1	7	1
131	0	0	0.004158	0.00831601	0	0	39	1	6	2.5	68	73	141	5	0	135	124	134	39	1	7	1
131	0	0	0.00526316	0.00657895	0	0	32	2.2	12	6.1	108	59	167	6	1	143	125	137	91	1	7	1
131	0.00227531	0	0.00455063	0.00455063	0	0	42	1	11	4.6	102	51	153	6	0	143	134	141	34	1	6	1
131	0	0	0.00699301	0.00524476	0	0	40	1.1	13	4.9	100	51	151	7	0	143	132	139	43	1	7	1
131	0.00421941	0	0.00527426	0.00738397	0	0.00105485	33	1.9	0	2.4	127	51	178	7	0	142	126	139	90	1	6	1
131	0.00617284	0	0.00308642	0.00462963	0	0.00154321	35	1.7	0	0	126	52	178	6	1	143	128	142	92	1	6	1
131	0.00609756	0	0.00457317	0.00609756	0	0	38	1.3	0	2.9	95	58	153	5	0	143	131	142	64	1	6	1
131	0.00675676	0	0.00675676	0.0045045	0	0	42	0.9	0	3.2	79	74	153	2	0	142	136	142	24	1	6	1
131	0	0	0.00421053	0	0	0	29	1	0	13	31	117	148	0	0	129	133	134	5	0	1	1
131	0	0	0.00478469	0	0	0	29	1	0	12.9	31	115	146	0	0	129	131	132	3	0	1	1
131	0.0013986	0	0.0027972	0	0	0	29	1	0	12.4	27	122	149	0	0	136	136	138	2	0	1	1
131	0.00832178	0	0.00554785	0	0	0	25	1.3	0	6.8	42	117	159	1	0	136	138	139	5	0	2	1
131	0.00775194	0	0.00775194	0	0	0	24	1.3	0	7.3	42	117	159	2	0	136	138	139	5	0	2	1
131	0.0122324	0	0.00611621	0	0	0	28	1.4	0	4.3	52	118	170	8	0	143	145	145	8	0	2	1
131	0.0107383	0	0.00536913	0	0	0	29	1.3	0	4.5	89	82	171	8	0	143	145	145	9	1	2	1
131	0.0106486	0	0.00484027	0	0	0	23	1.5	0	6.6	52	124	176	3	0	148	148	149	7	0	2	1
131	0.00949796	0	0.0027137	0	0	0	25	1.4	0	6.5	91	87	178	6	0	136	144	144	17	0	2	1
131	0.0103093	0	0.00171821	0	0	0	25	1.3	0	6.8	82	87	169	5	0	136	141	141	9	0	2	1
131	0.0107066	0	0.00428266	0	0	0	27	1.4	0	8.7	52	118	170	7	0	148	146	147	7	0	2	1
131	0.013245	0	0.00529801	0	0	0	28	1.3	0	4	89	82	171	7	0	143	146	146	8	1	2	1
129	0.00381194	0	0.00127065	0	0	0	27	1.2	1	7.9	60	98	158	3	0	133	133	134	4	0	2	1
129	0.00306279	0	0	0	0	0	28	1.1	1	7.1	30	122	152	1	0	133	133	134	2	0	2	1
129	0.00614754	0	0.00409836	0.00102459	0	0	25	1.5	0	11.3	59	103	162	4	0	129	132	131	14	0	2	1
129	0.00687285	0	0.00572738	0	0	0	23	1.5	0	12.6	44	115	159	1	0	133	139	141	11	0	2	1
129	0.00874636	0	0.00437318	0	0	0	24	1.5	0	13.4	45	114	159	1	0	133	138	138	9	0	2	1
129	0.0140237	0	0.00755124	0	0	0	23	1.5	0	0.5	53	109	162	5	0	144	143	145	8	0	4	1
129	0.0149068	0	0.00621118	0	0	0	22	1.6	0	0.5	58	108	166	4	0	141	143	144	9	0	4	1
129	0.00800641	0	0.00800641	0	0	0	22	1.5	0	10.6	53	109	162	4	0	147	143	146	7	1	4	1
129	0.010989	0	0.00824176	0	0	0	21	1.5	0	4.5	54	108	162	4	0	144	142	144	8	1	4	1
129	0.0124309	0	0.00828729	0	0	0	22	1.6	0	0	58	108	166	4	0	141	142	144	11	0	4	1
129	0.0119863	0	0.00856164	0	0	0	23	1.6	0	0	54	112	166	4	0	138	143	144	13	0	4	1
122	0.00332963	0	0.00110988	0.00443951	0	0	15	2.7	0	19.6	129	51	180	6	1	122	122	123	43	0	6	1
122	0.00413793	0	0.00137931	0.00551724	0	0	13	3	0	21.1	129	51	180	6	1	122	122	123	54	0	6	1
122	0.00185185	0	0	0.00740741	0	0	13	3.2	0	20.8	129	51	180	5	1	119	119	121	62	0	7	1
122	0.00442478	0	0.00221239	0.00221239	0	0	17	2.1	0	15.4	71	95	166	2	0	122	124	123	18	0	2	1
122	0.00243309	0	0	0.00729927	0	0	12	3.6	0	25.3	129	51	180	7	1	122	119	122	79	0	7	1
139	0.00408998	0	0.00511247	0	0	0	33	1.1	0	12.8	40	131	171	1	0	144	144	145	3	-1	2	1
139	0.00373599	0	0.00498132	0	0	0	34	1.1	0	14.1	36	129	165	2	0	144	143	144	2	0	2	1
139	0.0067659	0	0.00270636	0	0	0	41	0.8	0	8.2	42	131	173	2	0	144	144	145	3	-1	2	1
139	0.00772201	0	0.003861	0	0	0	34	1	0	8.1	42	131	173	4	0	144	145	146	3	-1	2	1
139	0.00631199	0	0.00450857	0	0	0	39	0.8	0	7.6	34	136	170	1	0	144	146	146	3	-1	2	1
139	0.00681044	0	0.0045403	0	0	0	38	0.9	0	7.1	34	136	170	1	0	144	146	146	4	-1	2	1
139	0.00453172	0	0.00453172	0.00151057	0	0	37	1.3	0	7.8	106	68	174	7	1	141	143	145	13	1	2	1
139	0.00307692	0	0.00307692	0	0	0	38	1	0	11.7	47	114	161	2	0	142	141	142	3	0	1	1
139	0.00249377	0	0.00498753	0	0	0	35	1	0	11.6	28	131	159	0	0	144	143	145	1	0	1	1
135	0.00339367	0	0.00678733	0	0	0	29	1.3	0	10.4	37	123	160	3	0	138	139	140	3	0	2	1
135	0.00277393	0	0.00693481	0	0	0	28	1.4	0	9.7	40	120	160	2	0	138	139	140	2	0	2	1
135	0.00773481	0	0.00773481	0.00110497	0	0	27	1.4	0	8.5	106	64	170	4	2	138	140	141	8	1	2	1
135	0.00186916	0	0.00560748	0	0	0	26	1.3	0	10.1	37	123	160	1	1	137	138	139	2	0	1	1
135	0.00832466	0	0.00728408	0.00416233	0	0	26	1.6	0	6	106	64	170	4	2	141	138	141	16	1	6	1
135	0.00674536	0	0.0084317	0.00505902	0	0	23	1.8	0	8.8	112	60	172	6	2	139	137	140	20	1	6	1
135	0.00588928	0	0.00588928	0.00471143	0	0	27	1.5	0	5.8	96	69	165	5	2	143	139	142	17	1	6	1
135	0.0020202	0	0.00606061	0.00606061	0	0	23	1.7	0	8.4	88	69	157	6	2	139	134	139	17	1	7	1
135	0.00948509	0	0.00542005	0.00271003	0	0	24	2.5	0	3.9	98	80	178	4	2	143	143	146	15	0	6	1
135	0.011236	0	0.00481541	0.00160514	0	0	25	2.5	0	4.6	89	89	178	5	2	143	145	147	10	0	2	1
135	0.00331492	0	0.00331492	0.00331492	0	0	24	1.5	0	13.1	55	102	157	4	0	136	134	136	9	0	6	1
135	0.0032	0	0.0032	0.0048	0	0	23	1.6	0	9.1	67	90	157	3	0	133	133	135	10	1	6	1
136	0.0138614	0	0.0049505	0	0	0	23	2.4	0	5.9	52	117	169	2	0	143	145	146	7	0	2	1
136	0.0134409	0	0.00537634	0	0	0	22	2.3	0	7.2	64	114	178	3	1	145	144	145	6	0	2	1
135	0.00412655	0	0.00275103	0.00412655	0	0	25	1.5	0	8.9	68	90	158	3	0	136	134	136	10	0	6	1
135	0.00684932	0	0.00456621	0.00228311	0	0	26	1.5	0	3.4	68	90	158	4	0	139	137	139	10	1	2	1
125	0	0	0.0040404	0.0020202	0	0	32	1	15	6	33	97	130	1	0	123	121	124	2	1	7	1
125	0.000847458	0	0.00423729	0.000847458	0	0	35	0.9	20	6.9	43	101	144	4	0	126	125	127	2	0	1	1
125	0	0	0.00398406	0	0	0	37	0.8	20	7.1	22	116	138	2	0	126	125	127	1	0	1	1
125	0.000953289	0	0.00381316	0	0	0	38	0.8	25	6.2	28	116	144	1	0	131	129	131	1	0	1	1
125	0	0	0.00521739	0	0	0	38	0.8	18	6.7	25	118	143	1	0	131	129	131	0	0	1	1
125	0.00111359	0	0.00334076	0	0	0	37	0.8	12	8.7	42	103	145	2	0	131	129	132	1	1	1	1
125	0	0	0.00364078	0	0	0	38	0.8	11	9	35	103	138	2	0	131	129	131	1	1	1	1
125	0	0	0.00399202	0	0	0	37	0.8	15	8	34	103	137	1	0	131	129	131	1	1	1	1
125	0.00112233	0	0.003367	0	0	0	38	0.8	12	8.8	42	103	145	2	0	131	129	132	1	1	1	1
125	0	0	0.00430416	0	0	0	38	0.8	11	9.5	35	103	138	2	0	131	129	131	1	1	1	1
125	0.00350058	0	0.00583431	0	0	0	36	0.9	4	6.5	45	115	160	2	0	131	131	131	3	0	2	1
125	0.00296736	0	0.00445104	0	0	0	37	0.8	5	6.7	30	115	145	2	0	131	130	132	1	0	2	1
125	0.0043573	0	0.00653595	0	0	0	33	0.9	2	6.6	48	116	164	2	0	127	131	131	6	-1	2	1
125	0.00420168	0	0.00420168	0	0	0	32	1	0	6.3	50	114	164	2	0	127	131	130	9	-1	2	1
125	0.00479042	0	0.00359281	0	0	0	28	1.2	0	7.9	87	79	166	4	0	131	132	132	8	0	2	1
125	0.00650407	0	0.00487805	0	0	0	26	1.3	0	8	87	79	166	4	0	131	133	132	11	0	2	1
127	0.00609013	0	0.00609013	0	0	0	33	1	0	6.7	54	114	168	3	0	131	135	133	12	-1	2	1
127	0.00658979	0	0.00658979	0	0	0	34	1	0	6.1	54	114	168	1	0	131	136	134	15	-1	2	1
127	0.00988875	0	0.00741656	0.00123609	0	0	30	1.4	0	6.7	119	63	182	9	0	134	138	137	18	0	2	1
127	0.00511945	0	0.00853242	0	0	0	32	1.1	0	7	57	114	171	2	0	127	137	135	23	-1	2	1
127	0.00810811	0	0.00675676	0.0027027	0	0	22	2.1	0	22.7	119	63	182	6	0	131	133	135	32	0	6	1
127	0.00682594	0	0.00682594	0.00341297	0	0	21	2.2	0	24.9	101	81	182	5	0	131	131	133	26	0	6	1
127	0	0	0.00751073	0.00751073	0	0	18	2.5	0	19.1	83	76	159	5	0	120	118	121	20	0	7	1
127	0	0	0.00692521	0.00554017	0	0	20	2.2	0	19.3	78	81	159	4	0	131	122	124	23	0	7	1
127	0	0	0.0087146	0.0108932	0	0	17	2.8	0	3.7	81	76	157	3	0	114	112	115	16	0	7	1
127	0	0	0.00738916	0.0123153	0	0	17	2.8	0	3.7	81	76	157	5	0	114	113	116	16	0	7	1
127	0.00408998	0	0.00817996	0	0	0	32	1	0	7.5	57	114	171	1	0	131	135	134	14	-1	2	1
127	0.00255102	0	0.00765306	0	0	0	33	1	0	7.6	32	114	146	0	0	129	130	132	3	0	2	1
127	0	0	0.00455581	0.00455581	0	0	19	2.3	0	25.1	78	81	159	2	0	131	123	125	23	0	7	1
127	0	0	0.00515464	0.00515464	0	0	19	2.3	0	25.4	78	81	159	4	0	131	125	128	19	0	7	1
133	0.0102775	0	0.00719424	0	0	0	32	1.4	0	6.3	83	96	179	5	0	163	149	149	37	0	4	1
133	0.0143027	0	0.00595948	0	0	0	31	1.4	0	1.3	83	96	179	7	1	163	151	154	31	1	4	1
133	0.0138122	0	0.00414365	0.00138122	0	0	28	1.6	0	0	89	91	180	7	1	163	152	158	34	1	4	1
133	0.00957854	0	0.00574713	0	0	0	33	1.2	0	4.4	82	97	179	7	0	163	156	161	19	1	4	1
133	0.00724638	0	0.0057971	0.0057971	0	0	17	2.4	0	2.1	98	82	180	4	0	126	137	138	61	0	6	1
133	0.00813008	0	0.00406504	0.00609756	0	0	16	2.6	0	0	98	82	180	5	0	131	138	136	54	0	6	1
133	0.00110988	0	0.00665927	0.00443951	0	0	27	1.7	13	11.4	95	82	177	4	0	147	133	138	43	0	6	1
133	0	0	0.00653595	0.00326797	0	0	31	1.4	16	13	82	82	164	5	0	147	135	140	31	1	7	1
136	0.00584795	0	0.00584795	0.00292398	0	0	36	1.2	12	5.8	79	88	167	2	0	147	140	145	16	1	6	1
136	0.00671892	0	0.00671892	0.00223964	0	0	31	1.4	0	8	79	88	167	2	0	144	140	144	14	1	6	1
137	0.00224467	0	0.00673401	0.00561167	0	0	27	1.6	0	10.1	81	86	167	2	0	144	136	141	23	1	6	1
137	0.00228833	0	0	0.0114416	0	0	20	2	0	0	74	86	160	1	0	126	128	130	23	0	6	1
134	0.00247321	0	0.00989283	0.00494641	0	0	26	1.8	10	15.1	82	82	164	5	0	147	133	137	40	1	6	1
134	0	0	0.00511073	0.00340716	0	0	31	1.4	17	14.6	82	82	164	4	0	147	135	139	30	1	7	1
134	0.0027959	0	0.00652377	0.00465983	0	0	25	1.9	11	9.8	96	82	178	5	0	147	135	138	43	0	6	1
134	0.00282486	0	0.00564972	0.00847458	0	0	14	3	0	0	98	82	180	3	0	126	129	129	46	0	7	1
141	0.00185185	0	0.00555556	0.00277778	0	0	36	1.3	9	9.8	79	92	171	6	0	145	143	146	10	1	6	1
141	0.00142653	0	0.00713267	0.0042796	0	0	28	1.7	2	11.7	86	85	171	9	0	144	141	144	15	1	7	1
141	0.00177936	0	0.00711744	0.00533808	0	0	25	1.8	1	12.6	86	85	171	9	0	145	141	145	17	1	7	1
122	0.00191388	0	0.00287081	0	0	0	21	1.8	0	16.3	44	108	152	1	0	125	127	127	5	0	2	1
122	0.00125156	0	0.00375469	0	0	0	21	1.7	0	16.1	48	104	152	2	0	125	126	126	4	0	1	1
122	0	0	0.00356506	0	0	0	23	1.6	1	16.9	41	111	152	2	0	125	127	127	4	0	1	1
122	0.00628931	0	0.00314465	0	0	0	20	2	0	9.9	43	108	151	0	0	131	129	130	4	0	2	1
122	0.0044843	0	0.00298954	0	0	0	20	2	0	10.2	42	104	146	0	0	131	128	130	4	0	2	1
122	0.000937207	0	0.00187441	0	0	0	27	1.3	0	9.3	27	113	140	1	0	125	125	126	1	0	1	1
122	0	0	0	0	0	0	29	1.3	0	10.2	27	110	137	0	1	127	126	127	1	0	1	1
122	0.00191022	0	0.00764088	0	0	0	26	1.4	1	8.2	36	114	150	2	0	122	126	126	6	-1	2	1
122	0	0	0.00408163	0	0	0	23	1.5	1	9.2	28	113	141	1	0	122	124	124	2	0	2	1
122	0.0156425	0	0.00111732	0	0	0	22	2.2	0	1.9	52	100	152	1	0	131	133	134	5	0	2	1
122	0.0176678	0	0.00176678	0	0	0	22	2.5	0	2.2	52	100	152	1	0	136	132	134	6	0	2	1
123	0.0115718	0	0.00192864	0	0	0	22	2.2	0	6.7	52	100	152	2	0	131	132	133	4	0	2	1
123	0.017341	0	0.00192678	0	0	0	24	2.2	0	1.7	52	100	152	1	0	136	133	135	5	0	2	1
122	0.00111857	0	0.0033557	0	0	0	21	1.8	2	14.9	54	100	154	3	0	126	125	127	4	0	1	1
122	0	0	0.00251572	0	0	0	22	1.8	2	15.7	36	104	140	2	0	126	125	127	2	0	1	1
122	0.00305188	0	0.00406918	0	0	0	22	1.8	0	14.7	50	103	153	4	0	126	127	128	4	0	2	1
122	0	0	0.00406504	0	0	0	22	1.8	0	15.7	34	106	140	2	1	126	125	127	2	0	1	1
122	0.00433369	0	0.00325027	0	0	0	21	1.7	0	14.9	55	104	159	1	1	126	127	128	6	0	2	1
122	0.00239808	0	0	0	0	0	23	1.6	0	16.2	33	109	142	2	1	126	127	128	3	0	3	1
122	0.00697211	0	0.00298805	0	0	0	19	2.3	0	12.1	53	104	157	2	1	125	127	128	8	0	2	1
122	0	0	0.00278552	0	0	0	21	2.2	0	17.4	39	104	143	4	2	129	126	128	4	0	3	1
122	0.00279851	0	0.00186567	0.000932836	0	0	19	2	0	17.7	46	102	148	3	0	125	124	126	6	0	2	1
122	0	0	0.00287356	0	0	0	21	2.2	0	17.1	34	104	138	3	2	129	126	128	3	1	3	1
122	0.00156495	0	0	0.00156495	0	0	17	2	0	18.8	46	102	148	2	0	119	123	123	8	0	3	1
122	0.002079	0	0	0	0	0	18	1.9	0	19.4	40	108	148	3	0	119	125	125	9	0	3	1
122	0.00301811	0	0.00402414	0	0	0	21	2	0	12.6	49	107	156	3	0	126	125	126	5	0	2	1
122	0.00472441	0	0	0	0	0	20	2.1	0	9.8	55	101	156	4	1	127	126	127	7	0	2	1
122	0	0	0	0.00101937	0	0	20	1.8	0	13.8	39	103	142	1	0	120	119	121	3	0	1	1
122	0	0	0	0	0	0	19	1.9	0	15.1	39	103	142	1	0	120	120	122	3	0	1	1
122	0	0	0	0	0	0	19	1.9	0	15.1	39	103	142	1	0	120	120	122	3	0	3	1
122	0	0	0	0	0	0	19	1.9	0	15.1	39	103	142	1	0	120	120	122	3	0	3	1
122	0	0	0	0	0	0	19	1.9	0	15.1	39	103	142	1	0	120	120	122	3	0	3	1
122	0	0	0.000974659	0.000974659	0	0	25	1.4	3	9.3	31	105	136	1	0	126	122	124	5	0	1	1
122	0	0	0.0013947	0	0	0	26	1.3	4	9.8	30	106	136	1	0	126	122	125	3	0	1	1
122	0.000746269	0	0.00597015	0.000746269	0	0	21	1.7	0	14.3	37	105	142	1	0	125	123	125	3	0	1	1
122	0.00119904	0	0.0059952	0	0	0	22	1.7	0	13.9	37	105	142	0	0	125	124	126	3	0	1	1
122	0	0	0.00100301	0.00100301	0	0	23	1.5	3	9.5	33	103	136	0	0	125	120	122	5	0	1	1
122	0	0	0.00147275	0	0	0	25	1.3	4	9.5	30	106	136	1	0	125	122	124	3	0	1	1
122	0.000957854	0	0.00478927	0.000957854	0	0	21	1.7	0	14	37	105	142	1	0	125	123	125	3	0	1	1
122	0.002079	0	0.002079	0	0	0	20	1.8	0	15	37	105	142	0	0	125	123	125	4	0	3	1
122	0.00369914	0	0.00493218	0	0	0	25	1.4	0	8	44	104	148	4	0	126	125	127	3	0	2	1
122	0.00401606	0	0.00200803	0	0	0	25	1.5	0	8.3	44	104	148	5	0	126	125	126	4	0	2	1
122	0.00171821	0	0.00343643	0	0	0	27	1.3	0	8.1	39	104	143	3	0	126	124	126	2	0	1	1
122	0	0	0	0	0	0	29	1.2	0	8.5	26	107	133	1	0	126	124	126	1	1	1	1
122	0.00606796	0	0.00364078	0.00121359	0	0	22	1.8	0	11.5	52	96	148	1	0	131	128	130	7	0	2	1
122	0.0063593	0	0.00476948	0	0	0	22	1.7	0	13.5	45	103	148	1	0	131	129	131	4	0	2	1
122	0.00477327	0	0.00357995	0.00477327	0	0	20	2.6	0	17.7	98	60	158	6	0	131	121	126	31	0	6	1
122	0.00308642	0	0.00771605	0.00771605	0	0	18	3	0	16.2	98	60	158	7	0	127	120	124	28	0	6	1
122	0.00230415	0	0.00921659	0.00921659	0	0	16	3.5	0	23.1	98	60	158	5	0	107	115	115	34	0	7	1
122	0	0	0.0106383	0.0106383	0	0	13	3.8	0	23.6	98	60	158	6	1	127	113	115	41	0	7	1
122	0.00228311	0	0.00684932	0.00684932	0	0	16	3.4	0	19.8	96	62	158	6	0	125	120	124	25	0	6	1
122	0.00265252	0	0.0106101	0.00795756	0	0	17	3.4	0	18.4	96	62	158	9	0	125	122	126	26	0	6	1
122	0	0	0.00551471	0.00183824	0	0	27	1.1	0	10.7	35	101	136	1	0	125	122	124	3	0	7	1
122	0	0	0.00598802	0.00399202	0	0	30	1.1	0	7.6	39	93	132	2	0	126	122	125	4	1	7	1
122	0	0	0.00438596	0.00146199	0	0	27	1.2	0	10.1	43	93	136	2	0	125	122	124	3	1	1	1
122	0	0	0.0038835	0	0	0	25	1.2	0	11	31	105	136	0	0	125	122	124	2	0	1	1
122	0	0	0.00498504	0.00299103	0	0	27	1.2	0	10.3	40	92	132	3	2	120	120	123	4	1	7	1
122	0	0	0.0049505	0.0049505	0	0	26	1.3	0	9.8	47	85	132	3	2	126	119	123	10	1	7	1
122	0.004111	0	0.00513875	0.004111	0	0	22	1.7	0	7.4	69	74	143	3	0	133	122	127	26	1	6	1
122	0.00426136	0	0.00568182	0.00568182	0	0	21	1.7	0	6.7	69	74	143	4	0	133	121	126	32	1	6	1
122	0	0	0.00514403	0.00308642	0	0	24	1.5	0	10.6	73	77	150	1	2	124	119	123	12	0	7	1
122	0	0	0.00666667	0.00666667	0	0	21	1.9	0	5.6	73	77	150	3	2	127	115	117	30	0	7	1
122	0	0	0.00686813	0.00824176	0	0	21	1.7	0	8	55	81	136	2	1	126	115	118	22	1	7	1
122	0	0	0.00584795	0.00877193	0	0	18	1.9	0	8.8	44	91	135	4	0	126	117	121	19	1	7	1
122	0	0	0	0.00564972	0	0	21	1.9	0	9.5	57	82	139	4	0	133	119	124	38	1	7	1
122	0.0069808	0	0	0.0017452	0	0	26	1.4	0	5.6	61	85	146	5	0	140	129	134	28	1	6	1
122	0.00843882	0	0	0.0021097	0	0	24	1.6	0	8.4	78	79	157	3	0	136	127	131	21	1	6	1
122	0.00892857	0	0	0	0	0	25	1.5	0	10.9	72	85	157	6	2	136	129	133	14	1	2	1
122	0.00343348	0	0	0.00944206	0	0	18	2.4	0	4.9	74	69	143	1	1	131	117	120	40	1	6	1
122	0.00104822	0	0.00314465	0.0115304	0	0	16	2.7	0	5.5	96	56	152	1	2	112	113	116	21	0	7	1
122	0	0	0.00314465	0.0141509	0	0	13	3	0	0.4	96	56	152	3	2	109	110	112	20	0	7	1
122	0	0	0.002457	0.014742	0	0	13	3	0	0.7	83	69	152	3	0	110	110	113	16	0	7	1
122	0.00674916	0	0	0.00337458	0	0	23	1.7	0	9.7	78	79	157	6	0	131	125	130	18	0	6	1
122	0.010352	0	0	0.00207039	0	0	25	1.6	0	9.1	72	85	157	6	2	136	129	133	15	1	2	1
127	0.00854701	0	0.00732601	0.002442	0	0.001221	22	1.7	0	0	129	52	181	8	0	140	136	142	63	1	6	1
127	0.00958466	0	0.00798722	0.00159744	0	0	22	1.6	0	0	90	91	181	4	1	140	144	146	25	0	4	1
127	0.010989	0	0.0100733	0.000915751	0	0	24	1.5	0	1.7	67	109	176	3	0	155	148	152	19	0	4	1
127	0.0100143	0	0.00858369	0.00143062	0	0	24	1.5	0	0	72	109	181	4	0	153	150	154	16	0	4	1
131	0.0062435	0	0.00936524	0	0	0	27	1.4	0	19.2	70	110	180	2	0	155	155	156	14	0	4	1
131	0.0113122	0	0.0113122	0	0	0	23	1.7	0	6.9	84	110	194	6	0	160	158	161	23	0	4	1
131	0.010661	0	0.0149254	0	0	0	26	1.5	0	3	61	109	170	2	1	155	151	154	11	1	4	1
126	0.00879121	0	0.00549451	0	0	0	24	1.5	0	9.4	33	122	155	1	1	136	137	138	3	0	2	1
126	0.00911854	0	0.00759878	0	0	0	23	1.5	0	10.3	33	122	155	2	0	136	137	139	3	0	2	1
126	0	0	0.00352113	0	0	0	35	1	5	7.8	21	121	142	1	0	136	133	135	2	0	1	1
126	0	0	0.0030581	0	0	0	36	0.9	4	7.3	21	121	142	1	0	136	133	135	1	1	1	1
126	0.00246914	0	0.00864198	0	0	0	26	1.3	0	9	51	114	165	1	0	129	132	131	10	-1	2	1
126	0	0	0.00990099	0	0	0	21	1.5	0	10.4	23	114	137	1	0	129	128	130	1	0	1	1
126	0	0	0.00408163	0	0	0	34	1	4	8.3	24	118	142	2	0	136	132	134	2	0	1	1
126	0.00392465	0	0.00313972	0	0	0	28	1.2	0	10.3	43	118	161	3	1	131	134	133	9	-1	2	1
126	0	0	0.00546448	0	0	0	23	1.4	0	12.2	42	101	143	3	0	126	128	129	2	0	1	1
126	0.00273598	0	0.00410397	0	0	0	25	1.3	0	11.9	56	101	157	2	0	126	131	130	9	0	2	1
126	0.00350467	0	0.00584112	0	0	0	29	1.3	0	9.2	65	103	168	2	0	127	134	133	18	0	2	1
126	0	0	0.00546448	0	0	0	28	1.3	0	10.8	34	107	141	1	0	127	128	128	3	0	1	1
126	0.00606796	0	0.00485437	0	0	0	27	1.3	0	5.6	58	103	161	2	0	133	135	135	10	0	2	1
126	0.00625	0	0.00625	0	0	0	25	1.4	0	6.3	48	107	155	2	0	133	135	135	9	0	2	1
126	0.00606061	0	0.00952381	0	0	0	27	1.3	0	6.3	43	113	156	3	0	129	134	134	10	0	2	1
126	0.00700525	0	0.00700525	0	0	0	30	1.2	0	4.3	49	107	156	3	0	127	134	134	11	0	2	1
126	0.00695652	0	0.00695652	0	0	0	30	1.2	0	4.2	49	107	156	3	0	127	134	134	11	0	2	1
126	0.00522193	0	0.0104439	0	0	0	29	1.2	0	4.8	36	108	144	3	0	127	131	131	4	0	2	1
120	0	0	0.00881057	0	0	0	49	0.9	4	15.2	39	95	134	5	0	122	120	122	3	1	3	1
120	0	0	0.0116883	0	0	0	51	0.7	4	11.4	26	103	129	1	0	122	119	121	2	1	1	1
120	0	0	0.0117096	0	0	0	53	0.7	2	10.4	20	107	127	2	0	122	119	121	2	1	1	1
120	0.00094697	0	0.00757576	0.00094697	0	0	47	1	2	9.8	67	73	140	9	0	116	121	121	9	1	2	1
120	0	0	0.00650759	0	0	0	49	0.8	2	10.5	32	104	136	4	0	116	120	121	4	0	1	1
120	0	0	0.00734214	0	0	0	50	0.8	2	10.2	29	104	133	2	0	116	119	120	3	0	1	1
133	0.00186916	0	0.00560748	0	0	0	50	0.9	1	10.8	46	115	161	2	1	135	136	137	3	0	2	1
133	0.00159236	0	0.00636943	0	0	0	49	1	1	11.4	60	101	161	4	1	135	136	137	4	0	1	1
133	0.0034642	0	0.00692841	0	0	0	52	0.7	1	9.2	67	94	161	4	0	136	137	138	2	0	2	1
133	0.0021692	0	0.00650759	0	0	0	52	0.7	2	8.6	38	113	151	1	1	136	136	137	1	0	1	1
133	0.003663	0	0.00512821	0	0	0	41	1.1	9	13	82	86	168	4	1	139	143	144	9	1	2	1
133	0.00263852	0	0.00527704	0	0	0	38	1.1	0	12.5	58	113	171	5	1	150	147	149	5	0	2	1
138	0.0117521	0	0.00534188	0	0	0	37	1.2	0	4.1	48	120	168	0	1	146	147	148	4	0	2	1
138	0.00815661	0	0.00489396	0	0	0	37	1.2	0	5.2	52	116	168	2	0	146	146	147	4	0	2	1
133	0.0014771	0	0.00590842	0	0	0	50	0.8	5	11.3	57	94	151	3	0	136	136	137	1	1	1	1
133	0	0	0.00561798	0	0	0	53	0.7	2	9.8	34	113	147	4	1	136	136	138	1	1	1	1
143	0.00457875	0	0.00457875	0	0	0	44	1.1	5	12.2	45	128	173	4	0	147	148	149	4	0	2	1
143	0.00507614	0	0.00507614	0	0	0	37	1	0	9.5	44	130	174	4	0	147	148	149	5	0	2	1
143	0.0042328	0	0.00529101	0	0	0	44	0.9	6	9.4	43	130	173	7	0	147	148	148	4	0	2	1
143	0.00564972	0	0.00564972	0	0	0	43	0.9	12	5.9	34	132	166	2	0	147	148	149	2	0	2	1
143	0.00308008	0	0.00821355	0	0	0	47	0.7	0	10.9	33	137	170	2	1	155	154	156	3	0	2	1
143	0.00405954	0	0.00811908	0	0	0	48	0.7	0	10.6	38	136	174	2	1	155	155	157	2	0	2	1
143	0	0	0.00642398	0	0	0	63	0.5	35	6.5	33	128	161	4	0	147	146	148	0	0	10	2
136	0.00496278	0	0.00620347	0	0	0	46	0.8	1	7.4	39	119	158	1	1	144	143	145	1	0	2	1
136	0.00582524	0	0.00776699	0	0	0	45	0.8	2	6.4	29	129	158	2	0	144	143	145	1	0	2	1
136	0.00289296	0	0.00578592	0	0	0	48	0.7	2	9.4	42	121	163	1	1	144	144	145	2	0	2	1
136	0	0	0.00251889	0	0	0	47	0.9	2	10.6	39	119	158	2	1	144	143	145	1	0	1	1
137	0.000956938	0	0.00478469	0	0	0	59	0.5	25	7.1	31	132	163	2	1	142	141	142	2	-1	1	1
137	0	0	0.0042735	0	0	0	61	0.4	34	5.9	15	132	147	1	0	142	140	142	0	0	10	2
137	0.000906618	0	0.00543971	0	0	0	61	0.4	45	5.1	22	133	155	2	0	142	140	142	0	0	10	2
137	0.00111111	0	0.00555556	0	0	0	63	0.4	49	4.8	22	133	155	2	0	142	141	142	0	0	10	2
137	0.000823723	0	0.00494234	0	0	0	62	0.4	42	5.4	22	133	155	2	0	142	140	142	0	0	10	2
137	0.00110011	0	0.00660066	0	0	0	60	0.4	33	5.8	22	133	155	2	0	142	140	142	1	0	10	2
135	0	0	0.00722022	0.000902527	0	0	58	0.5	32	6.1	31	117	148	4	0	140	139	141	1	1	1	1
135	0	0	0.00682261	0	0	0	59	0.5	32	6.1	16	132	148	1	0	140	140	142	0	0	1	1
135	0	0	0.00686695	0.000858369	0	0	54	0.5	12	9	32	117	149	2	0	140	137	140	2	1	1	1
135	0	0	0.00536193	0.00268097	0	0	51	0.6	2	8.9	30	116	146	1	0	138	134	137	3	1	7	1
135	0	0	0.00732601	0.000915751	0	0	52	0.6	7	9.8	32	117	149	1	0	140	137	139	2	0	1	1
135	0	0	0.0071736	0	0	0	50	0.6	0	12.2	34	118	152	0	0	137	136	138	1	0	1	1
135	0.00625	0	0.00729167	0	0	0	48	0.7	1	8.1	42	120	162	5	0	139	141	142	4	0	2	1
135	0.00972447	0	0.00648298	0	0	0	50	0.7	2	1.8	46	122	168	3	0	139	142	143	4	0	2	1
135	0.0066335	0	0.0066335	0	0	0	47	0.8	2	10	39	120	159	1	0	139	139	141	3	0	2	1
135	0.00246914	0	0.00740741	0	0	0	47	0.8	2	13.3	36	120	156	1	0	139	138	139	2	0	1	1
125	0.00104493	0	0.00417973	0	0	0	43	0.7	31	7.8	21	120	141	0	0	131	130	132	1	0	1	1
125	0	0	0.00483092	0	0	0	45	0.7	33	7.7	19	122	141	0	0	131	130	131	1	0	1	1
125	0.00188501	0	0.00471254	0	0	0	40	0.7	9	8.1	29	122	151	1	0	131	132	132	2	-1	2	1
125	0	0	0.00359066	0	0	0	44	0.7	15	8.7	21	120	141	0	0	131	130	131	1	0	1	1
126	0.000929368	0	0.00464684	0	0	0	34	0.9	3	10.2	41	110	151	2	0	126	128	129	4	0	2	1
126	0	0	0.00437318	0	0	0	32	0.9	4	11.2	31	110	141	1	0	126	125	127	2	0	1	1
125	0.000933707	0	0.00466853	0	0	0	31	1.1	1	12.5	38	109	147	4	0	125	125	127	3	0	1	1
125	0	0	0.008	0	0	0	32	1.1	3	13	51	96	147	4	0	126	125	127	2	0	1	1
125	0.00242718	0	0.00404531	0.000809061	0	0	30	1.1	3	11	45	102	147	1	0	126	127	128	3	0	2	1
125	0.00330761	0	0.00441014	0	0	0	32	1	5	10.7	47	100	147	1	0	126	127	128	3	0	2	1
125	0.00291545	0	0.00437318	0.00145773	0	0	32	1	7	8.4	54	93	147	2	0	126	126	128	3	0	2	1
125	0.00217865	0	0.0043573	0.00217865	0	0	36	1	10	9.6	54	93	147	1	0	126	127	128	3	0	1	1
115	0.00186916	0	0.00560748	0.00186916	0	0	19	1.7	0	14.2	59	89	148	1	1	120	118	121	5	0	1	1
115	0.00417973	0	0.00731452	0.00104493	0	0	20	1.7	0	9.9	78	79	157	4	2	120	121	123	7	0	2	1
115	0.00668896	0	0.0083612	0	0	0	20	1.7	0	3.5	78	79	157	6	3	123	124	125	7	0	2	1
115	0.00524017	0	0.00611354	0.000873362	0	0	23	1.5	0	10.8	57	94	151	2	0	120	121	122	6	0	2	1
115	0	0	0.005386	0.00179533	0	0	20	1.7	0	14	59	89	148	1	1	120	118	121	4	0	1	1
115	0.00565611	0	0.00678733	0	0	0	24	1.4	0	13	51	102	153	0	0	112	120	121	16	0	2	1
115	0.00451807	0	0.00451807	0	0	0	22	1.5	0	13.2	51	102	153	2	0	112	118	117	11	-1	2	1
112	0.00464253	0	0.00371402	0	0	0	24	1.3	5	10.5	40	103	143	1	0	114	114	115	4	-1	2	1
112	0	0	0.00374532	0	0	0	23	1.3	10	12.5	40	104	144	0	0	112	113	113	2	-1	1	1
112	0.0102249	0	0.00511247	0	0	0	24	1.3	5	6	39	105	144	0	0	114	116	116	5	-1	2	1
112	0.0178571	0	0.00714286	0	0	0	25	1.4	0	0.6	35	109	144	0	0	116	120	119	6	-1	2	1
112	0.00859599	0	0.00573066	0	0	0	24	1.3	6	6.4	37	105	142	1	0	114	116	115	4	-1	2	1
112	0.00766284	0	0.00574713	0	0	0	25	1.3	0	7.3	37	105	142	1	0	114	115	115	4	-1	2	1
112	0.00292398	0	0.00438596	0	0	0	24	1.3	8	10.4	40	104	144	0	1	114	114	114	3	-1	2	1
112	0	0	0.00397614	0	0	0	23	1.3	11	13	40	104	144	1	0	112	113	114	2	-1	1	1
120	0.00826446	0	0.00275482	0	0	0	20	1.7	0	5.8	42	109	151	2	0	122	126	125	8	0	2	1
118	0.000923361	0	0.00277008	0.000923361	0	0	26	1.4	0	11	56	94	150	3	0	120	118	119	6	0	6	1
118	0.00260417	0	0	0.00260417	0	0	24	1.7	0	7.1	62	88	150	4	1	114	116	116	12	0	6	1
118	0.000998004	0	0.00698603	0.000998004	0	0	25	1.3	0	10.9	61	89	150	5	0	120	119	120	6	0	6	1
118	0	0	0.00707214	0	0	0	26	1.2	0	11.1	44	100	144	3	0	120	119	120	2	0	1	1
118	0.00171086	0	0.00513259	0.00171086	0	0	25	1.4	22	7.9	88	72	160	2	2	126	120	123	11	0	6	1
118	0.00246305	0	0.00369458	0.00246305	0	0	25	1.5	35	6.5	90	70	160	2	2	126	120	124	13	0	6	1
118	0	0	0.00797448	0.0015949	0	0	21	1.5	0	10.3	55	89	144	1	1	123	118	121	6	0	7	1
118	0	0	0.00206612	0.00206612	0	0	24	1.5	0	9.7	55	89	144	1	1	125	118	121	10	0	7	1
119	0.00347524	0	0.00434405	0.00086881	0	0	26	1.4	23	6.3	88	72	160	1	1	126	123	126	7	0	6	1
119	0.00444444	0	0.00740741	0.00148148	0	0	23	1.5	5	7.9	75	70	145	1	1	126	122	125	9	1	6	1
119	0.00382044	0	0.00668577	0	0	0	24	1.4	2	11.1	42	103	145	1	0	125	124	126	4	0	2	1
119	0	0	0.00232019	0	0	0	25	1.3	9	9.3	40	103	143	3	0	126	122	124	4	0	1	1
119	0.00288462	0	0.00576923	0	0	0	25	1.3	0	13.8	39	106	145	0	0	120	123	123	5	0	2	1
119	0	0	0.00257732	0	0	0	23	1.5	0	16.1	39	106	145	3	1	125	124	126	3	0	3	1
119	0.000977517	0	0.0058651	0	0	0	26	1.2	0	13.8	39	106	145	1	0	120	122	122	3	0	1	1
119	0	0	0.00613497	0	0	0	24	1.4	0	15.5	39	106	145	3	0	125	124	126	3	0	3	1
119	0	0	0.00730994	0	0	0	27	1.2	0	13	37	109	146	1	0	120	120	121	1	-1	1	1
119	0	0	0.00896057	0	0	0	27	1.2	0	13.4	36	110	146	1	0	120	120	121	1	-1	1	1
115	0.00519481	0	0.00606061	0.000865801	0	0	20	1.6	0	10.7	86	71	157	5	0	116	119	118	11	0	2	1
115	0.00703235	0	0.00562588	0	0	0	20	1.6	0	9.4	82	75	157	3	0	120	121	121	8	0	2	1
115	0.00593472	0	0.00593472	0.00098912	0	0	20	1.7	0	10.8	88	69	157	5	0	114	118	118	13	0	2	1
115	0.00519031	0	0.00519031	0.0017301	0	0	20	1.7	0	10.6	84	69	153	5	0	114	117	116	13	0	2	1
115	0.00750469	0	0.0065666	0	0	0	20	1.7	0	9.6	56	101	157	2	0	114	118	118	10	-1	2	1
115	0	0	0.00515464	0	0	0	21	1.6	0	13.1	41	100	141	1	0	114	113	114	2	-1	1	1
115	0.00694444	0	0.00607639	0	0	0.000868056	17	2	0	13.9	73	84	157	0	1	120	117	119	13	0	6	1
115	0.012685	0	0.00211416	0	0	0	19	1.8	0	6.7	56	101	157	1	1	120	121	121	9	0	2	1
112	0.00488281	0	0.00683594	0.00195312	0	0	17	2	1	9	66	78	144	0	1	112	112	113	9	0	6	1
112	0.00155039	0	0.00620155	0.00310078	0	0	17	2	0	11.6	66	78	144	3	1	112	109	111	9	0	7	1
112	0.00253165	0	0.00675105	0.00168776	0	0	21	1.7	2	9.9	60	84	144	1	1	114	113	115	7	0	6	1
112	0	0	0.00677201	0.00451467	0	0	16	2.2	3	10.4	62	78	140	3	1	112	108	110	10	0	7	1
112	0.00248756	0	0.0066335	0.000829187	0	0	23	1.5	1	9.2	55	89	144	5	0	114	114	116	4	0	6	1
112	0	0	0.00475059	0	0	0	26	1.3	0	10.1	37	90	127	2	1	114	114	116	2	1	1	1
112	0.00294551	0	0.00441826	0	0	0	26	1.2	1	8.4	54	90	144	4	2	120	116	117	4	0	2	1
112	0	0	0.00595238	0	0	0	25	1.3	0	9.3	34	104	138	4	1	119	116	118	2	0	1	1
115	0.00466418	0	0.00932836	0.00186567	0	0.000932836	17	2	0	6.8	89	80	169	3	1	121	115	119	25	0	6	1
115	0.00185185	0	0.00925926	0.0037037	0	0.00185185	15	2.3	0	5.6	92	77	169	4	1	114	109	110	33	-1	7	1
115	0.00288809	0	0.00938628	0.00144404	0	0	21	1.7	0	10.7	83	85	168	2	0	129	122	125	19	0	6	1
115	0	0	0.00767263	0.00511509	0	0	15	2.2	0	6.8	55	84	139	4	0	119	111	115	19	0	7	1
115	0.00443656	0	0.00976043	0.000887311	0	0	22	1.7	0	10.2	102	76	178	3	2	129	124	128	17	0	6	1
115	0.00633914	0	0.00792393	0	0	0	19	1.7	0	7.9	55	89	144	2	1	126	121	123	9	0	2	1
115	0.00302419	0	0.00806452	0.00201613	0	0.00100806	24	1.6	0	10.1	108	71	179	3	2	133	122	129	45	0	6	1
115	0.0014556	0	0.00873362	0.0014556	0	0.0014556	25	1.7	0	10.3	108	71	179	3	2	129	122	130	42	0	7	1
115	0.00419815	0	0.00839631	0.00167926	0	0.000839631	23	1.9	0	8.5	123	71	194	4	0	131	129	132	59	0	6	1
115	0.0056338	0	0.00704225	0.0028169	0	0.00140845	21	2.3	0	1.7	125	71	196	3	0	145	127	130	127	0	6	1
114	0.00668896	0	0.0100334	0.00222965	0	0.00111483	19	2.8	0	12.2	127	71	198	5	0	145	133	136	114	0	6	1
114	0.0105634	0	0.0105634	0	0	0	18	3	0	14.9	122	76	198	4	1	145	146	147	65	0	4	1
136	0.0017331	0	0.00519931	0.00606586	0	0.000866551	24	1.6	0	3.9	115	60	175	8	0	136	128	135	35	0	6	1
136	0	0	0.0046729	0.00654206	0	0.000934579	25	1.6	0	4	98	60	158	6	0	136	126	134	34	1	7	1
136	0.00644567	0	0.00460405	0.00092081	0	0	39	0.8	0	4.5	63	115	178	5	0	148	152	152	12	0	2	1
137	0.00469484	0	0.00469484	0.00156495	0	0	36	0.9	0	5	63	115	178	4	0	148	148	149	9	0	2	1
138	0	0	0.00669643	0.00223214	0	0	34	1	6	10.5	56	99	155	5	0	148	142	146	9	1	7	1
138	0	0	0.00737101	0.002457	0	0	34	1	7	9.6	62	93	155	5	0	148	142	146	10	1	7	1
138	0.00170794	0	0.00683177	0.00512383	0	0	32	1.1	16	6.6	78	97	175	5	0	145	139	144	16	0	6	1
138	0	0	0.00573066	0.00477555	0	0	33	1	18	6.7	67	97	164	2	0	145	139	144	12	1	7	1
138	0.00339367	0	0.00791855	0.00565611	0	0	28	1.3	9	3.5	90	85	175	6	0	144	134	138	31	0	6	1
138	0.00657895	0	0.00657895	0.00657895	0	0	28	1.4	16	1.6	90	85	175	8	0	143	136	141	32	0	6	1
126	0.00679117	0.00764007	0.00509338	0.00679117	0	0.000848896	21	2.3	0	4.2	107	67	174	6	0	143	125	133	78	0	6	1
125	0.0143198	0.00954654	0.00477327	0.00477327	0	0	22	2.2	0	0	107	67	174	7	1	134	134	138	21	0	6	1
125	0.0151134	0.0100756	0.00503778	0.00251889	0	0	22	2.1	0	0	107	67	174	4	0	134	136	138	16	0	2	1
125	0.00704846	0.00704846	0.00528634	0.00704846	0	0.000881057	21	2.3	0	4.3	107	67	174	7	0	143	125	134	79	0	6	1
125	0.00803213	0.00669344	0.00669344	0.00535475	0	0	23	2.1	0	5.5	125	53	178	8	0	143	128	137	65	1	6	1
125	0.0035503	0.0118343	0.00473373	0.00591716	0	0	23	2.2	0	7.4	125	53	178	8	0	143	122	131	92	0	6	1
125	0.00293686	0.0117474	0.00440529	0.00587372	0	0	22	2.2	0	8.5	125	53	178	9	0	143	123	131	84	0	6	1
125	0	0.0115321	0.00494234	0.00658979	0	0	22	2.3	0	8.5	125	53	178	8	0	143	122	130	94	0	7	1
125	0.00206186	0.014433	0.00618557	0.00824742	0	0	18	2.7	0	6.3	125	53	178	10	0	131	115	121	72	0	7	1
128	0.00842105	0.00736842	0.00421053	0.00421053	0	0.00105263	20	2.2	0	1.9	107	67	174	4	0	134	126	133	47	0	6	1
128	0.0065189	0.00782269	0.00521512	0.00521512	0	0.00130378	19	2.4	0	1.9	107	67	174	7	0	134	123	129	57	0	6	1
128	0.00606061	0.0103896	0.004329	0.00519481	0	0.000865801	22	2.2	0	6.3	109	65	174	7	0	143	126	134	70	0	6	1
128	0	0.012069	0.00517241	0.00689655	0	0.00172414	22	2.3	0	8.4	125	53	178	9	0	143	121	130	97	0	7	1
128	0.00280112	0.00933707	0.00653595	0.00466853	0	0.000933707	24	2	0	9	91	65	156	6	0	133	125	131	42	1	6	1
128	0.00135501	0.0108401	0.00542005	0.00406504	0	0.00135501	22	2.2	0	9.4	125	53	178	7	0	143	123	130	80	0	7	1
128	0.0035057	0.00964067	0.00525855	0.00525855	0	0.000876424	25	2	0	7.3	91	65	156	8	0	133	125	131	41	1	6	1
128	0	0.0136187	0.0077821	0.00583658	0	0.00194553	17	2.7	0	8.7	125	53	178	9	0	133	114	122	73	0	7	1
128	0.00526778	0.0105356	0.00438982	0.00526778	0	0	30	1.7	0	7	118	59	177	7	1	133	128	133	30	0	6	1
128	0.00610501	0.00610501	0.004884	0.003663	0	0	32	1.5	0	5.4	90	68	158	6	0	133	133	135	16	1	6	1
128	0.00677638	0.00968054	0.00387222	0.00580833	0	0	31	1.7	0	3.7	109	68	177	11	0	137	128	135	40	0	6	1
128	0.00846433	0.00967352	0.00362757	0.00483676	0	0	31	1.7	0	2.9	141	57	198	11	0	137	130	137	41	0	6	1
128	0.00810373	0.00972447	0.00324149	0.00486224	0	0	30	1.9	0	3.8	141	57	198	12	0	137	127	136	49	0	6	1
128	0.00765306	0.0102041	0.00255102	0.00510204	0	0	27	1.9	0	1.1	141	57	198	12	0	135	125	135	59	0	6	1
128	0.00675105	0.00675105	0.00421941	0.00590717	0	0.000843882	21	2.3	0	5.2	107	67	174	7	0	143	126	135	76	0	6	1
128	0.00280112	0.00560224	0.00280112	0.00560224	0	0.00280112	14	2.7	0	0	89	67	156	4	0	115	115	116	44	0	7	1
128	0.00638686	0.0100365	0.00456204	0.00456204	0	0.000912409	22	2.2	0	6.6	109	65	174	6	0	143	127	135	71	0	6	1
128	0	0.0114504	0.00381679	0.00572519	0	0.0019084	22	2.4	0	9.2	125	53	178	11	0	143	121	131	101	0	7	1
128	0.0045045	0.00990991	0.0045045	0.0045045	0	0.000900901	26	2	0	8.2	91	65	156	8	0	133	126	132	41	1	6	1
128	0	0.015534	0.00970874	0.00776699	0	0.00194175	16	2.9	0	7.8	125	53	178	9	0	133	114	121	74	0	7	1
128	0.00440917	0.00970018	0.00529101	0.00352734	0	0.000881834	29	1.6	0	6.4	91	65	156	8	0	133	129	133	27	1	6	1
128	0.00527704	0.00791557	0.00395778	0.00527704	0	0	29	1.6	0	7.1	90	68	158	6	0	133	131	133	19	1	6	1
128	0.00681431	0.00851789	0.00340716	0.00511073	0	0	32	1.6	0	3.5	109	68	177	11	0	137	129	135	35	0	6	1
128	0.00827423	0.00827423	0.0035461	0.00472813	0	0	33	1.5	0	3.9	141	57	198	8	0	137	132	136	21	0	6	1
128	0.00616197	0.0105634	0.00352113	0.00440141	0	0.000880282	29	1.7	0	5.8	115	62	177	11	0	137	128	133	37	0	6	1
128	0.0107817	0.0107817	0.00539084	0.00269542	0	0	36	1.6	0	4.9	124	59	183	5	0	137	135	139	18	0	2	1
128	0.00252951	0.0168634	0.00337268	0.00337268	0	0.00252951	30	2	0	6	111	54	165	14	0	129	112	129	103	1	6	2
128	0	0.0192893	0.00304569	0.00304569	0	0.00304569	29	2.2	0	7.2	145	54	199	14	0	129	107	124	126	0	8	3
128	0	0.0185185	0.00347222	0.00231481	0	0.00347222	30	2.1	0	8.6	128	54	182	12	0	129	104	120	134	0	8	3
128	0	0.0248447	0.00310559	0.00310559	0	0.00310559	34	2.4	0	3.6	145	54	199	11	1	75	98	86	144	-1	8	3
128	0	0.027933	0.00372439	0.00372439	0	0.00372439	36	2.6	0	0	120	54	174	8	2	75	91	79	108	-1	8	3
131	0.00088574	0	0.00531444	0.00265722	0	0	27	1.4	0	12.2	84	71	155	2	0	136	132	137	15	1	7	1
131	0	0	0.00642398	0.00428266	0	0	19	1.9	0	12.3	81	70	151	3	1	127	126	130	21	1	7	1
132	0.00084674	0	0.00508044	0.00169348	0	0	28	1.3	0	13.3	79	76	155	3	2	140	135	138	11	1	7	1
132	0	0	0.00476948	0	0	0	33	1	0	13.3	35	120	155	1	0	138	138	139	2	0	1	1
132	0.00505051	0	0.0016835	0.00252525	0	0	25	1.5	0	11	92	76	168	4	2	141	138	140	16	1	6	1
132	0.00123609	0	0.00370828	0.00370828	0	0	24	1.5	0	12	77	76	153	5	2	140	133	137	17	1	7	1
132	0.0102828	0	0.00257069	0.00514139	0	0	20	2.1	0	2.9	99	76	175	5	0	141	138	142	29	1	6	1
132	0.00877193	0	0.00250627	0.00626566	0	0	19	2.3	0	4	100	76	176	6	1	145	138	143	36	1	6	1
132	0.0100925	0	0.00252313	0.00420521	0	0	21	2	0	6.3	95	80	175	6	2	143	139	142	23	0	6	1
132	0.00992556	0	0	0	0	0	26	1.4	0	4	58	110	168	2	1	145	146	147	11	0	2	1
132	0.00801425	0	0.00178094	0.00356189	0	0	22	1.9	0	7.8	95	80	175	7	2	143	140	143	22	0	6	1
132	0.00791855	0	0.00226244	0.00452489	0	0	20	2.1	0	8	102	74	176	9	2	141	136	140	24	0	6	1
132	0.00510638	0	0.00170213	0.00255319	0	0	26	1.5	0	7.5	94	68	162	9	1	143	137	142	26	1	6	1
132	0.00223464	0	0.00223464	0.00335196	0	0	29	1.5	0	8.6	102	67	169	11	1	143	136	141	33	1	6	1
132	0.00187793	0	0.0028169	0.0028169	0	0	28	1.4	0	8.4	94	68	162	11	1	143	137	142	26	1	6	1
132	0	0	0.00396825	0	0	0	23	1.5	0	13.1	42	106	148	5	0	138	136	138	3	1	1	1
133	0.00256082	0	0.00384123	0.00384123	0	0	30	1.5	0	5.3	102	67	169	9	1	147	137	144	40	1	7	1
134	0.00148588	0	0.00297177	0.00445765	0	0	29	1.6	0	5.2	102	67	169	10	1	147	136	143	45	1	6	1
134	0	0	0.004158	0.00623701	0	0	28	1.9	0	5.5	102	67	169	11	2	148	133	140	66	1	7	1
134	0	0	0.00238095	0.0047619	0	0	30	1.6	0	4.8	102	67	169	10	2	148	135	142	50	1	7	1
144	0	0	0.00822669	0.000914077	0	0	60	0.4	8	7.2	33	123	156	0	0	147	145	148	2	1	10	2
144	0	0	0.00784753	0	0	0	61	0.4	10	7.6	20	136	156	2	0	148	146	148	1	0	10	2
121	0.00822368	0	0.00493421	0	0	0	32	1	0	2.6	47	110	157	1	0	131	131	131	8	0	2	1
121	0.00832466	0	0.0062435	0.00104058	0	0	27	1.2	0	3.3	67	90	157	4	0	129	129	129	12	0	2	1
121	0.00434783	0	0.00869565	0.00217391	0	0	24	1.5	0	4.9	67	90	157	2	0	120	125	123	16	0	2	1
121	0.00682261	0	0.00974659	0.00389864	0	0	21	1.9	0	2.9	83	74	157	2	0	125	123	126	19	0	6	1
121	0.00585938	0	0.0078125	0.00390625	0	0	24	1.7	0	4.1	72	74	146	4	0	129	121	126	25	1	6	1
121	0.00338983	0	0.00677966	0.00564972	0	0	25	1.6	0	3.8	73	71	144	2	0	120	114	119	29	1	6	1
121	0.00282885	0	0.00565771	0.00565771	0	0	25	1.5	0	4.4	73	71	144	4	0	122	112	117	34	0	6	1
121	0.00293255	0	0.00684262	0.00488759	0	0.000977517	26	1.4	0	1.1	73	71	144	6	0	123	112	117	36	0	6	1
121	0	0	0.00347826	0.00521739	0	0.00173913	24	1.5	0	0	68	71	139	2	0	123	106	108	53	0	7	2
121	0	0	0.00347826	0.00521739	0	0.00173913	24	1.5	0	0	68	71	139	2	0	123	106	108	53	0	7	1
121	0.000904977	0	0.0081448	0.00633484	0	0.000904977	27	1.4	0	4.4	69	70	139	4	0	114	110	114	24	0	7	1
121	0	0	0.00793651	0.00793651	0	0	28	1.4	0	5.7	67	70	137	2	1	114	112	116	21	1	7	1
121	0.00354296	0	0.0088574	0.0044287	0	0	34	1.1	0	6.3	83	70	153	5	1	127	123	126	29	1	6	1
121	0	0	0.00747384	0.00747384	0	0	28	1.3	0	5.6	67	70	137	3	1	114	113	117	20	1	7	1
121	0.00405405	0	0.00945946	0.0027027	0	0	37	1	0	6.6	71	82	153	6	0	136	126	129	35	1	6	1
121	0.00557621	0	0.00929368	0	0	0	39	0.9	0	8.6	58	95	153	4	0	150	131	132	47	0	2	1
121	0.00493421	0	0.00822368	0.00164474	0	0	37	0.9	0	7.5	71	82	153	5	0	150	128	130	68	1	6	1
121	0.00729927	0	0.00973236	0	0	0	41	0.8	0	6.6	48	105	153	3	0	150	135	137	32	1	4	1
142	0	0	0.00738397	0	0	0	60	0.4	8	7.7	20	136	156	0	0	147	146	148	1	0	10	2
142	0	0	0.00689655	0	0	0	58	0.4	9	7.9	20	136	156	0	0	148	147	149	1	0	1	1
142	0	0	0.00746269	0	0	0	60	0.4	17	6.8	21	142	163	0	0	153	152	153	1	0	10	2
142	0	0	0.00849858	0	0	0	58	0.4	22	6.3	13	145	158	0	0	153	151	153	0	0	1	1
142	0	0	0.00592217	0	0	0	59	0.4	32	6.3	22	141	163	1	0	155	153	155	1	0	5	2
142	0	0	0.00589623	0	0	0	58	0.4	31	6.1	22	141	163	2	0	155	153	155	1	0	5	2
142	0.00087184	0	0.00697472	0.0043592	0	0	49	0.9	28	5.8	114	68	182	2	0	153	146	154	37	1	7	1
142	0.00137174	0	0.00823045	0.00685871	0	0	41	1.2	22	5.3	115	67	182	1	0	157	140	149	73	1	7	1
142	0.00165837	0	0.00829187	0.0066335	0	0	41	1.4	27	4.6	115	67	182	4	0	157	140	150	80	1	7	1
142	0	0	0.00888889	0.00666667	0	0	44	1.5	33	5.7	115	67	182	2	1	157	141	153	87	1	7	1
142	0.00420168	0	0.00630252	0.0105042	0	0	32	1.8	0	0	115	67	182	2	0	157	133	142	115	1	6	1
142	0.00251889	0	0.00503778	0.0125945	0	0	25	2.1	0	0	115	67	182	2	0	143	128	133	83	0	7	1
145	0	0	0.000898473	0	0	0	50	0.7	17	7.3	42	125	167	8	0	153	154	155	2	1	5	2
145	0.00169779	0	0.00169779	0	0	0	50	0.7	12	6.5	65	103	168	8	0	153	155	156	3	1	5	2
145	0	0	0.00257732	0	0	0	51	0.6	13	8.3	24	141	165	1	0	153	152	153	1	0	5	2
145	0	0	0.00277008	0	0	0	51	0.7	7	8.4	24	141	165	1	0	153	152	153	1	0	5	2
145	0.00506757	0	0.00168919	0	0	0	46	0.8	0	8.6	67	104	171	4	0	155	153	154	4	1	2	1
145	0.00490998	0	0.00327332	0	0	0	46	0.8	0	8.4	31	140	171	2	0	153	152	152	3	0	2	1
145	0.00512383	0	0.00426985	0	0	0	51	0.7	5	7.7	67	104	171	5	0	149	153	154	5	1	2	1
145	0.00367197	0	0.00734394	0	0	0	55	0.6	8	5.9	27	138	165	5	0	149	150	151	2	0	2	1
145	0.0038961	0	0.00649351	0	0	0	55	0.6	8	6.6	73	93	166	5	0	149	150	151	1	1	2	1
145	0	0	0.00766284	0	0	0	57	0.6	10	8.2	66	93	159	4	0	149	149	150	1	1	1	1
142	0.00180668	0	0.00451671	0	0	0	51	0.8	9	9.5	50	112	162	8	0	153	149	151	4	1	5	2
142	0	0	0.00271739	0	0	0	52	0.8	10	11	71	89	160	6	0	153	149	153	5	1	5	2
142	0.00925926	0	0.00740741	0	0	0	43	0.9	0	6.1	46	127	173	3	0	149	149	150	4	0	2	1
142	0.0132075	0	0.00754717	0	0	0	41	1	0	0.7	44	134	178	4	0	149	152	152	5	0	2	1
142	0.00819672	0	0.00702576	0	0	0	44	0.9	0	7	46	127	173	2	0	149	149	150	4	0	2	1
142	0.00201613	0	0.00806452	0	0	0	48	0.7	0	8.8	39	123	162	3	0	149	147	149	2	0	1	1
142	0.00875486	0	0.00875486	0	0	0	41	1	0	7.2	41	132	173	3	0	150	150	151	3	0	2	1
142	0.00765697	0	0.00612557	0	0	0	42	1	0	8.5	61	106	167	2	0	150	149	151	3	1	2	1
142	0.00586265	0	0.00670017	0	0	0	42	1	0	11.4	97	74	171	6	0	148	148	149	5	1	2	1
142	0.00239808	0	0.00719424	0	0	0	42	1	0	12.2	61	130	191	4	0	148	147	149	2	-1	1	1
142	0.00593824	0	0.00593824	0	0	0	41	1	0	10.2	57	111	168	5	0	147	147	149	4	0	2	1
142	0.00973236	0	0.00729927	0	0	0	40	1	0	2.1	57	111	168	6	0	147	148	149	6	0	2	1
144	0.00526316	0	0.00526316	0.000877193	0	0	41	0.9	6	4.9	63	116	179	6	1	155	153	154	5	0	2	1
144	0.00395778	0	0.00131926	0.00131926	0	0	40	0.9	5	8.3	97	82	179	7	1	152	153	154	7	1	2	1
144	0.00423012	0	0.00507614	0.000846024	0	0	38	1	3	7	63	116	179	3	0	155	153	155	6	0	2	1
144	0.00609756	0	0.00406504	0	0	0	39	1	5	2.8	43	136	179	1	0	157	157	157	4	0	2	1
144	0.000843882	0	0.00506329	0	0	0	43	0.8	1	10.2	45	129	174	0	0	155	154	156	2	0	2	1
144	0	0	0.00463392	0	0	0	43	0.7	1	10.2	40	129	169	1	0	157	154	156	3	0	5	2
144	0.00167926	0	0.00503778	0	0	0	42	0.7	0	10	37	136	173	1	0	155	154	156	2	0	2	1
144	0	0	0.00581395	0	0	0	45	0.7	0	9.8	30	139	169	2	0	157	155	157	2	0	5	2
144	0.0088968	0	0.00622776	0	0	0	34	1	0	8.7	48	126	174	1	0	153	153	154	5	0	2	1
144	0.0103397	0	0.00590842	0	0	0	33	1.1	0	5.3	54	120	174	1	0	155	154	155	5	0	2	1
144	0.0102987	0	0.0061792	0	0	0	38	0.9	0	6	48	126	174	1	0	155	154	155	4	0	2	1
144	0.0105485	0	0.00632911	0	0	0	43	0.8	0	4.6	40	134	174	2	0	155	154	156	3	0	2	1
146	0.00625559	0	0.00446828	0	0	0	38	0.9	0	8.4	49	126	175	2	0	157	152	154	6	0	2	1
146	0.00769231	0	0.00615385	0	0	0	39	0.9	0	4.4	49	126	175	4	0	157	154	156	5	0	2	1
146	0.00584795	0	0.00501253	0	0	0	37	0.9	0	7.9	49	126	175	2	0	155	152	154	4	0	2	1
146	0.00649351	0	0.00324675	0	0	0	38	1	0	8.8	49	126	175	3	0	150	152	153	5	0	2	1
146	0.00707965	0	0.00353982	0	0	0	37	0.9	0	6.9	52	126	178	0	0	155	153	155	4	0	2	1
146	0.00997151	0	0.0042735	0	0	0	35	1	0	3.4	52	126	178	2	0	155	154	155	4	0	2	1
147	0.0060241	0	0.00430293	0	0	0	44	0.7	36	3.6	35	143	178	0	0	157	158	159	1	0	2	1
147	0.00771605	0	0.00308642	0	0	0	41	0.8	15	1.8	35	140	175	0	0	157	157	158	1	0	2	1
147	0.00181984	0	0.00636943	0	0	0	46	0.6	49	4.8	24	143	167	1	0	160	157	159	1	0	2	1
147	0	0	0.00529661	0	0	0	48	0.6	52	5.2	18	149	167	2	0	160	158	159	0	0	5	2
147	0.00252738	0	0.0042123	0	0	0	46	0.7	46	5.2	29	144	173	2	0	157	157	159	1	0	2	1
147	0.00124533	0	0.00249066	0	0	0	46	0.7	41	5.3	23	144	167	1	0	157	157	159	0	0	2	1
147	0.0056101	0	0.0056101	0	0	0	42	0.9	37	4.9	42	132	174	1	0	157	157	159	1	0	2	1
147	0.0127226	0	0.0101781	0	0	0	36	1.2	0	4.8	42	132	174	2	0	157	157	158	2	0	2	1
148	0.00335008	0	0.0041876	0	0	0	44	0.7	6	8.2	28	142	170	1	0	155	155	156	1	0	2	1
148	0	0	0.005386	0	0	0	49	0.6	1	9.6	21	143	164	0	0	155	154	156	0	0	1	1
148	0.0035057	0	0.00525855	0	0	0	44	0.8	8	9.4	31	142	173	4	0	157	156	158	1	0	2	1
148	0.00197239	0	0.00788955	0	0	0	44	0.9	15	9.6	60	135	195	5	0	157	158	158	1	0	5	2
148	0.00371058	0	0.00463822	0	0	0	40	0.9	8	11.8	47	126	173	5	0	157	156	158	3	0	2	1
148	0	0	0.00681818	0	0	0	41	1	5	13.4	60	135	195	4	1	157	155	158	2	0	5	2
148	0.00288184	0	0.00384246	0	0	0	42	0.8	20	9.3	45	126	171	2	0	157	155	158	3	1	2	1
148	0.00471698	0	0.00235849	0	0	0	40	0.9	0	10.6	35	136	171	1	0	153	155	156	4	0	2	1
148	0.00471698	0	0.00235849	0	0	0	40	0.9	0	10.6	35	136	171	1	0	153	155	156	4	0	2	1
148	0.00084317	0	0.00421585	0	0	0	46	0.7	54	7.1	45	126	171	3	0	160	158	160	2	1	2	1
148	0	0	0.00732601	0	0	0	37	1.1	3	13	42	126	168	2	0	157	153	156	5	1	1	1
148	0	0	0.00507614	0	0	0	50	0.5	60	4.9	12	151	163	1	0	160	159	160	0	1	1	1
148	0	0	0.00481696	0	0	0	50	0.5	62	4.7	10	153	163	1	0	160	159	161	0	1	10	2
148	0	0	0.00595238	0	0	0	51	0.5	59	4.8	11	152	163	1	0	160	159	161	0	1	1	1
148	0	0	0.0060241	0	0	0	51	0.5	62	4.5	8	155	163	1	0	160	159	161	0	0	10	2
148	0	0	0.0069808	0	0	0	51	0.6	56	4.4	13	152	165	2	0	160	159	161	0	0	1	1
148	0	0	0.00733496	0	0	0	51	0.6	49	4.3	13	152	165	1	0	160	159	160	0	0	1	1
148	0.00453721	0	0.00544465	0	0	0	27	1.5	8	13	50	129	179	3	0	157	154	157	6	0	2	1
148	0.00597015	0	0.00895522	0	0	0	21	1.8	0	15.5	56	129	185	2	0	157	155	156	7	0	2	1
148	0.00363306	0	0.00544959	0	0	0	36	0.8	8	9.4	45	135	180	3	0	157	157	158	3	0	2	1
148	0	0	0.00250627	0	0	0	38	0.9	17	12.2	34	135	169	3	0	157	155	158	3	0	5	2
148	0.00183318	0	0.00733272	0	0	0	42	0.7	12	7.1	36	144	180	1	0	163	159	161	3	0	2	1
148	0.00356506	0	0.00534759	0	0	0	37	0.8	0	7.1	39	142	181	1	0	157	157	159	3	0	2	1
148	0	0	0.00757576	0	0	0	44	0.6	16	7.3	20	150	170	2	0	163	161	163	0	0	5	2
148	0	0	0.00767918	0	0	0	44	0.6	19	6.9	19	150	169	1	0	163	161	163	0	0	5	2
149	0.00170503	0	0.00937766	0.000852515	0	0	37	1.1	10	6.6	71	104	175	6	0	163	159	163	7	1	5	2
149	0.00147275	0	0.00736377	0.00147275	0	0	36	1.4	10	6.7	121	58	179	6	0	163	158	163	11	1	5	2
149	0.00629591	0	0.00944386	0.00104932	0	0	34	1.3	1	5.3	75	104	179	8	0	163	161	164	10	1	2	1
149	0.00998336	0	0.00998336	0.00166389	0	0	29	1.7	0	1.8	121	58	179	7	0	169	161	166	22	1	2	1
149	0.00900901	0	0.0108108	0.0018018	0	0	30	1.5	0	1.8	57	122	179	3	0	169	161	167	19	1	2	1
149	0.01	0	0.0075	0	0	0	35	1	0	0.5	34	145	179	3	0	169	166	169	5	1	4	1
132	0.00173762	0	0.00781929	0.00086881	0	0	43	0.8	0	12.1	55	109	164	3	0	136	135	137	4	0	2	1
132	0	0	0.00688863	0.00114811	0	0	47	0.7	1	11.2	31	114	145	1	0	136	134	136	2	1	1	1
132	0	0	0.00769231	0	0	0	51	0.6	2	9.6	25	116	141	1	0	136	135	137	1	1	1	1
132	0.00863724	0	0.00863724	0	0	0	35	1.2	0	12.6	55	109	164	3	0	136	139	140	9	0	2	1
132	0.0129125	0	0.010043	0	0	0	30	1.3	0	11.2	69	97	166	2	0	145	142	144	8	1	2	1
132	0.00622776	0	0.00800712	0.00088968	0	0.00088968	30	1.5	0	7.9	102	61	163	4	0	145	124	131	96	1	6	1
132	0.0133843	0	0.0114723	0	0	0.00191205	28	1.7	0	0	104	62	166	7	1	145	134	145	76	1	6	1
132	0.00178094	0	0.00801425	0	0.000890472	0.000890472	31	1.4	0	11.5	102	61	163	5	0	99	121	129	94	1	6	1
132	0	0	0.00647249	0	0.00107875	0.00107875	32	1.3	0	13.6	91	60	151	1	1	99	116	125	72	1	8	3
132	0.0017331	0	0.00866551	0.000866551	0	0.000866551	34	1.2	0	12.4	106	61	167	3	1	99	124	131	116	1	6	2
132	0	0	0.00827815	0.00165563	0	0.00165563	30	1.7	0	0	90	60	150	3	0	99	104	102	33	0	8	3
132	0	0	0.0112676	0.00140845	0	0	32	1.3	0	14.2	90	60	150	2	3	99	117	125	61	1	8	3
132	0	0	0.01	0	0	0	32	1.1	0	15.5	39	111	150	1	0	133	131	132	3	0	3	1
132	0.00653595	0	0.00980392	0	0	0	33	1.2	0	14	64	103	167	5	0	150	141	141	18	0	2	1
132	0	0	0.00859599	0	0	0	33	1	0	14.5	39	111	150	2	1	133	132	134	3	0	1	1
132	0.00612423	0	0.0096238	0.000874891	0	0	32	1.2	0	13.5	72	95	167	4	1	155	142	144	27	1	2	1
132	0.00855746	0	0.0110024	0	0	0	32	1.3	0	12.3	87	95	182	5	0	155	146	149	15	0	2	1
132	0.00181488	0	0.00907441	0	0	0.00181488	30	1.2	0	14.7	58	95	153	3	0	133	128	132	16	0	6	1
132	0	0	0.00890869	0.00222717	0	0	30	1.2	0	14.6	55	95	150	1	1	133	128	132	12	0	7	1
132	0.00993377	0	0.00993377	0	0	0	27	1.7	0	11.3	122	54	176	8	0	150	146	149	18	1	2	1
132	0.0078534	0	0.0104712	0	0	0	29	1.6	0	7.4	92	84	176	3	0	155	147	150	17	1	2	1
130	0.00438596	0	0.00789474	0.000877193	0	0	40	0.9	17	6.5	45	110	155	6	0	136	133	135	4	0	1	1
130	0.00215054	0	0.00860215	0	0	0	51	0.6	38	4.8	23	125	148	1	0	134	135	136	1	0	1	1
130	0.00618921	0	0.00618921	0	0	0	38	1	0	8.1	53	102	155	6	1	136	135	137	4	0	2	1
130	0.00701754	0	0.00701754	0	0	0	36	1.1	0	8.9	66	90	156	6	1	136	135	137	5	1	2	1
130	0.00367985	0	0.00643974	0	0	0	48	0.7	32	6.7	53	102	155	5	0	137	136	138	2	0	2	1
130	0	0	0.00530973	0	0	0	53	0.5	45	5.9	20	123	143	2	0	137	136	138	0	1	1	1
130	0.0044484	0	0.00711744	0	0	0	40	0.9	1	9.1	53	102	155	6	1	136	135	137	3	0	1	1
130	0.00210526	0	0.00631579	0	0	0	47	0.7	30	6.8	39	114	153	4	0	137	136	138	2	0	2	1
130	0	0	0.00520833	0	0	0	52	0.6	44	5.9	30	123	153	2	1	137	136	138	0	0	1	1
130	0.0026087	0	0.00695652	0	0	0	37	0.9	0	13.4	43	112	155	3	0	136	134	135	3	0	2	1
130	0.00290698	0	0.00726744	0	0	0	33	1.1	0	16.4	53	103	156	3	0	133	133	134	4	0	2	1
130	0.00157729	0	0.00630915	0	0	0	39	0.9	8	12.3	43	112	155	3	0	136	134	136	3	0	2	1
130	0	0	0.00534759	0	0	0	31	1.1	0	17.6	47	103	150	3	1	131	132	133	2	0	3	1
130	0	0	0.00454545	0	0	0	31	1.1	0	14.3	36	114	150	1	2	131	132	133	1	0	1	1
130	0	0	0.00384615	0	0	0	28	1.2	0	15	36	114	150	2	2	131	132	133	2	0	3	1
130	0.00122399	0	0.00611995	0	0	0	41	0.8	13	9.9	42	114	156	2	1	136	135	137	2	0	1	1
130	0	0	0.00493827	0	0	0	49	0.6	25	5.4	14	129	143	1	0	137	136	138	0	0	1	1
133	0.00280374	0	0.00747664	0.00186916	0	0	28	1.4	0	15.9	54	109	163	3	0	140	138	139	9	0	2	1
133	0.00536193	0	0.0080429	0.00268097	0	0	31	1.3	0	12.8	60	103	163	2	0	140	139	140	10	0	6	1
133	0.00803213	0	0.00803213	0.00401606	0	0	34	1.2	0	7.1	60	103	163	2	0	136	140	141	14	0	6	1
133	0	0	0.00749064	0.00749064	0	0	32	1.4	0	9.8	43	103	146	1	0	136	132	136	7	1	7	1
133	0	0	0.00704225	0.000782473	0	0	27	1.4	1	18.8	56	96	152	5	0	136	134	137	4	1	3	1
133	0	0	0.00650407	0	0	0	22	1.6	0	21.3	47	105	152	1	0	138	135	138	5	1	3	1
133	0.00245098	0	0.00735294	0.00245098	0	0	34	1.1	7	14.3	69	91	160	4	0	136	135	137	5	0	6	1
133	0	0	0.00704225	0	0	0	36	1	8	16.4	59	91	150	3	0	136	134	137	3	1	3	1
133	0	0	0.00662879	0	0	0	43	0.8	30	11.2	48	106	154	4	0	145	140	143	4	1	5	2
133	0	0	0.00763359	0	0	0	48	0.6	46	6.8	25	125	150	2	0	145	142	144	1	1	5	2
133	0.00170068	0	0.00595238	0	0	0	40	0.9	21	11.2	50	106	156	3	0	142	140	142	3	1	2	1
133	0.00307692	0	0.00615385	0	0	0	34	1.1	6	14.5	58	101	159	4	0	142	139	142	4	1	2	1
133	0.00268456	0	0.00536913	0.00134228	0	0	33	1.2	5	13.7	58	101	159	4	0	142	138	141	5	1	2	1
133	0.00412371	0	0.00618557	0.00206186	0	0	35	1.1	8	7.4	48	109	157	2	1	142	138	141	4	0	2	1
136	0.000892857	0	0.00714286	0	0	0	42	0.8	9	12.7	45	117	162	2	0	139	138	140	2	0	1	1
136	0	0	0.00808081	0	0	0	36	1	0	16.1	37	117	154	2	0	139	137	138	3	0	3	1
136	0	0	0.00671704	0	0	0	47	0.7	22	10	36	117	153	2	1	144	141	143	2	1	1	1
136	0	0	0.0075188	0	0	0	37	1	0	15.7	37	117	154	2	1	138	137	139	2	0	3	1
136	0	0	0.00607112	0	0	0	53	0.5	37	5.9	17	134	151	2	0	144	142	144	0	0	1	1
136	0	0	0.00700117	0	0	0	54	0.5	40	5.6	17	134	151	2	0	144	143	145	0	0	1	1
136	0.00692641	0	0.00692641	0.000865801	0	0	42	0.7	3	4.2	47	112	159	0	0	145	143	145	3	1	2	1
136	0.00591716	0	0.00591716	0	0	0	43	0.7	1	4.6	39	120	159	0	1	145	144	146	2	0	2	1
136	0.00585774	0	0.00669456	0.00083682	0	0	43	0.7	4	5.1	46	112	158	1	0	144	142	144	3	1	2	1
144	0.00277778	0	0.00833333	0	0	0	48	0.7	6	10.2	47	120	167	3	0	148	149	150	3	0	2	1
144	0	0	0.00756144	0	0	0	48	0.6	6	11.4	31	129	160	1	0	148	147	149	1	0	1	1
149	0	0	0.00897436	0.00769231	0	0	42	2.5	23	8.2	162	51	213	4	0	156	142	154	87	0	7	1
149	0	0	0.00886525	0.00886525	0	0	39	2.5	25	5.6	137	51	188	4	1	155	139	153	97	1	7	1
149	0	0	0.00563154	0	0	0	61	0.4	54	5.2	13	146	159	1	0	154	153	155	0	0	10	2
149	0	0	0.00537634	0	0	0	63	0.4	65	4.6	12	146	158	1	0	153	153	155	0	1	10	2
149	0	0	0.00661704	0	0	0	62	0.4	46	5.5	14	146	160	1	0	154	153	155	0	0	10	2
149	0	0	0.00589623	0	0	0	61	0.4	34	5.6	12	148	160	1	0	154	153	155	0	0	10	2
149	0.00125628	0	0.00753769	0	0	0	55	0.5	19	6.4	23	147	170	2	0	155	155	156	0	0	1	1
149	0	0	0.00779727	0	0	0	59	0.5	27	5.5	15	148	163	1	0	155	154	156	0	0	1	1
144	0.00183824	0	0.00551471	0.000919118	0	0	51	0.6	16	6	44	125	169	3	0	157	156	158	3	1	2	1
144	0.00173762	0	0.00434405	0.00173762	0	0	45	0.7	13	8.8	54	122	176	2	0	157	155	156	5	0	2	1
144	0.00285307	0	0.00570613	0	0	0	50	0.6	21	5.3	27	142	169	2	0	157	157	158	2	0	2	1
144	0.00471143	0	0.00824499	0.00235571	0	0	32	1.2	0	8.8	65	115	180	3	0	153	152	154	12	0	2	1
144	0.00527704	0	0.00659631	0.00263852	0	0	33	1.1	0	7.7	68	113	181	3	0	153	154	155	12	0	2	1
143	0.0060423	0	0.00805639	0.0020141	0	0	28	1.4	0	8.3	80	102	182	3	0	155	152	154	23	0	6	1
143	0.00359066	0	0.005386	0.00179533	0	0	22	1.8	0	11.5	85	99	184	5	0	151	149	152	29	0	6	1
144	0.0019802	0	0.0049505	0.000990099	0	0	34	1.2	5	10.2	80	102	182	4	0	157	152	155	17	0	6	1
144	0	0	0.00414079	0.00207039	0	0	33	1.2	2	10.4	61	99	160	2	0	153	147	152	19	1	7	1
144	0.0029703	0	0.00594059	0	0	0	40	0.8	5	11.1	56	112	168	2	0	157	153	155	5	1	2	1
144	0.00296736	0	0.0074184	0	0	0	38	0.9	5	13.4	56	112	168	3	0	157	153	156	6	1	2	1
144	0.00444939	0	0.00556174	0	0	0	40	0.8	0	9.9	59	112	171	3	0	160	154	157	8	1	2	1
144	0	0	0.00819672	0	0	0	26	1.3	0	17	52	112	164	2	0	150	146	148	6	1	3	1
145	0.00401606	0	0.00401606	0	0	0	45	0.7	1	7.4	38	133	171	2	0	160	158	159	2	0	2	1
145	0.0027933	0	0.00558659	0	0	0	48	0.7	2	6.3	38	133	171	2	0	160	159	160	2	1	2	1
130	0.00856531	0	0.0107066	0.00428266	0	0	24	1.6	0	0	106	76	182	3	1	155	140	148	84	1	6	1
130	0.0120724	0	0.0120724	0	0	0	24	1.4	0	0	74	117	191	3	1	155	154	157	14	0	4	1
130	0.00431965	0	0.00863931	0.00863931	0	0	25	1.7	0	0	94	76	170	6	0	133	119	121	73	0	6	1
133	0.00229358	0	0.00917431	0.00917431	0	0	25	1.7	0	0	94	76	170	6	0	133	117	117	77	0	7	1
132	0.00780234	0	0.0117035	0.00520156	0	0	25	1.5	0	0	115	76	191	3	1	160	138	149	119	1	6	1
132	0	0	0.0044843	0.00896861	0	0	26	2.1	0	0	81	76	157	4	0	86	109	106	110	-1	7	1
132	0.000952381	0	0.00666667	0.00380952	0	0	28	1.6	4	13.5	92	68	160	6	3	136	132	136	13	1	7	1
132	0.00168919	0	0.00844595	0.00337838	0	0	22	2.1	0	18.5	105	55	160	4	1	131	131	134	15	1	7	1
132	0	0	0.00262238	0.0034965	0	0	34	1	7	9.4	66	83	149	7	1	136	133	137	7	1	7	1
132	0	0	0.0044843	0.00672646	0	0	35	1.2	10	4.8	72	71	143	7	1	136	131	136	11	1	7	1
132	0.000897666	0	0.00448833	0.00359066	0	0	28	1.6	4	17.9	97	56	153	9	3	136	130	135	25	1	7	1
132	0	0	0.00299401	0	0	0	30	1.1	0	13.7	52	97	149	4	1	133	133	135	3	1	1	1
132	0.000861326	0	0.00516796	0.00430663	0	0	25	1.9	0	19.7	99	54	153	6	0	133	127	133	34	1	7	1
132	0	0	0.01	0	0	0	16	2.5	0	33.5	105	54	159	9	1	136	131	134	15	1	3	1
132	0.000847458	0	0.00508475	0.00423729	0	0	29	1.5	1	16	92	61	153	4	1	133	129	134	23	1	7	1
132	0	0	0.00645161	0.00645161	0	0	26	1.8	0	15	97	53	150	3	3	133	126	132	35	1	7	1
132	0.00095511	0	0.00477555	0.00477555	0	0	30	1.8	5	19.9	99	52	151	7	0	139	130	137	31	1	7	1
132	0	0	0.00613497	0	0	0	35	1.3	0	27.4	71	79	150	4	0	133	135	137	9	1	3	1
132	0.00143266	0	0.00573066	0.00573066	0	0	28	2.1	6	16.2	101	50	151	11	1	143	129	136	42	1	7	1
132	0	0	0.00564972	0.00847458	0	0	15	3.2	0	16.9	100	50	150	10	2	133	122	130	41	1	7	1
134	0	0	0.00454133	0.00635786	0	0	32	1.2	20	6.4	102	53	155	5	1	136	128	135	30	1	7	1
134	0	0	0.00362976	0.00544465	0	0	27	1.4	18	9.1	89	66	155	6	1	136	128	135	31	1	7	1
134	0	0	0.00512821	0.00512821	0	0	33	1.4	20	9.9	110	53	163	3	1	136	129	136	27	1	7	1
134	0	0	0.00352113	0.00704225	0	0	37	1.1	22	2.9	93	50	143	5	0	138	129	136	31	1	7	1
134	0	0	0.00739176	0.00739176	0	0	20	2.2	3	15.1	113	50	163	7	1	126	120	127	51	1	7	1
134	0	0	0.00985222	0	0	0	27	2.8	8	26.1	74	89	163	7	1	138	134	138	13	0	3	1
134	0	0	0.00673854	0.00808625	0	0	20	2.1	0	8.2	115	50	165	7	2	126	117	126	63	0	7	1
134	0	0	0.00457666	0.00686499	0	0	21	1.9	0	8.6	104	50	154	9	2	126	117	127	64	1	7	1
134	0	0	0.00518135	0.00777202	0	0	22	2.1	0	8	111	54	165	5	2	126	118	127	59	0	7	1
138	0.00533808	0	0.00266904	0.00355872	0	0	33	3.1	0	7.9	59	110	169	3	0	136	145	146	22	0	6	1
138	0	0	0.00269542	0.00269542	0	0	31	3.8	0	6.6	45	107	152	5	1	138	137	139	3	1	1	1
138	0.00863132	0	0.00739827	0	0	0	37	1.5	0	12.3	55	114	169	3	0	150	150	152	8	1	4	1
138	0.0104348	0	0.00869565	0	0	0	42	1.4	0	0	51	120	171	0	1	157	153	155	8	1	4	1
138	0	0	0.00542005	0	0	0	36	2.4	0	16	78	114	192	6	1	160	157	160	14	0	5	2
138	0	0	0.00393701	0	0	0	19	2.2	0	17.8	45	110	155	3	0	144	141	143	6	1	3	1
138	0.000869565	0	0.0026087	0	0	0	32	3.2	0	15.2	68	124	192	4	1	160	158	159	11	0	5	2
138	0.00477327	0	0.00238663	0	0	0	18	4.2	0	17.2	62	114	176	4	0	157	149	151	13	0	2	1
140	0	0	0.00554017	0	0	0	42	1.4	16	11.1	48	124	172	1	0	151	150	151	4	0	5	2
140	0	0	0.00368098	0	0	0	48	0.9	21	9.5	37	135	172	2	1	151	152	152	3	0	5	2
137	0.00240674	0.0481348	0.00361011	0.00361011	0	0	62	2.6	0	3.2	91	81	172	7	0	140	122	142	8	0	2	1
133	0.00587084	0.0430528	0.00293542	0.000978474	0	0	64	2	0	4.5	64	96	160	3	0	142	130	142	3	1	2	1
134	0.00394867	0.0315893	0.00394867	0.000987167	0	0	65	2.3	0	1.3	34	127	161	1	0	138	129	140	3	-1	2	1
144	0	0.04	0.00137931	0.00689655	0	0	65	3.3	0	2.7	89	74	163	3	0	147	109	149	17	1	1	1
136	0.00389864	0.0506823	0.00389864	0.00194932	0	0	63	1.8	0	6.4	76	96	172	8	0	142	132	143	5	0	2	1
133	0.00500626	0.0362954	0.00375469	0.00125156	0	0	65	2.5	0	1.6	34	127	161	1	0	138	127	140	3	-1	2	1
135	0.00161031	0.037037	0.00322061	0.000805153	0	0	65	2	0	5.2	65	96	161	3	0	138	130	141	3	1	2	1
137	0.00221976	0.0499445	0.00110988	0.00221976	0	0	64	1.9	0	6.9	76	96	172	4	0	142	130	143	5	0	1	1
133	0.00581395	0.0348837	0.00332226	0.000830565	0	0	65	2.7	0	1.1	35	126	161	2	0	138	126	140	3	0	2	1
144	0.000726216	0.0486565	0.00145243	0.0087146	0	0	65	3.6	0	1.7	143	67	210	7	1	145	108	149	38	0	2	1
144	0.00316957	0.0491284	0.00237718	0.00633914	0	0.000792393	66	3.4	0	0.3	113	67	180	7	0	141	110	147	89	1	6	1
142	0.00381679	0.0407125	0.00254453	0.00381679	0	0.00127226	66	3.2	0	0.5	106	69	175	10	0	138	112	146	98	1	6	1
142	0.0031746	0.05	0.00238095	0.00555556	0	0.000793651	66	3.3	0	0.3	113	67	180	7	0	141	111	147	90	1	6	1
142	0.00278746	0.0480836	0.00278746	0.00627178	0	0.000696864	66	3.5	0	0.3	143	67	210	7	0	142	108	147	85	0	6	1
142	0.00246914	0.054321	0.00123457	0.00740741	0	0	64	4	0	0.4	143	67	210	9	2	142	109	150	54	0	6	1
143	0.0021097	0.0516878	0.00105485	0.00843882	0	0	64	3.8	0	1.3	143	67	210	10	2	145	111	149	49	0	6	1
134	0.00140056	0.00210084	0.00560224	0.00630252	0	0	65	1.5	5	6.9	95	65	160	5	0	135	128	137	33	1	6	1
126	0.0127431	0.00201207	0.00670691	0.000670691	0	0	53	2.5	0	0.3	85	84	169	3	0	135	133	140	13	0	2	1
126	0.0123137	0.00194426	0.00712897	0.000648088	0	0	53	2.6	0	0.2	86	84	170	5	0	135	134	140	12	0	2	1
127	0.00861498	0	0.00662691	0.00132538	0	0	53	2.7	0	4.3	111	71	182	6	1	139	124	139	15	0	2	1
123	0.0119634	0.00281492	0.00633357	0	0	0	55	2.2	0	2.4	75	85	160	8	0	135	132	136	8	1	2	1
123	0.0105863	0.00162866	0.00325733	0	0	0	55	2.1	0	1.1	75	85	160	6	0	133	133	136	8	1	2	1
123	0.00974513	0.00149925	0.00374813	0	0	0	55	2.1	0	0	77	85	162	4	0	140	134	139	10	1	2	1
123	0.0100111	0.00222469	0.00667408	0	0	0	53	3.4	0	0	109	84	193	6	1	146	129	146	15	0	4	1
123	0.0102319	0.00136426	0.00341064	0	0	0	55	2	0	1.1	75	85	160	6	0	140	134	138	10	1	2	1
130	0.00379939	0	0.0106383	0.00227964	0	0	52	2.7	0	2.2	89	76	165	5	0	139	129	135	20	0	6	1
130	0.00233508	0.00116754	0.00875657	0.00116754	0	0	52	2.7	0	4.6	88	77	165	6	0	139	130	136	15	0	6	1
130	0.000807754	0.00242326	0.00807754	0.00161551	0	0	53	2.8	0	7.1	62	95	157	5	0	138	131	136	9	0	6	1
130	0.00231125	0.00385208	0.00693374	0.00308166	0	0	52	3	0	5.6	69	87	156	4	0	139	129	135	15	1	6	1
130	0.00254022	0.00508044	0.00592718	0.00254022	0	0	52	3	0	3.3	76	87	163	6	0	139	130	136	15	0	6	1
130	0.00376648	0.00564972	0.0047081	0.00188324	0	0	51	2.8	0	4.2	76	87	163	5	0	135	131	136	11	0	6	1
130	0.0115385	0	0.00673077	0	0	0	50	1.4	0	2.8	68	104	172	4	1	144	142	144	10	0	2	1
130	0.00890472	0.000890472	0.00356189	0.000890472	0	0	52	1.3	0	2.4	99	73	172	6	0	144	141	144	16	1	2	1
130	0.00655977	0.00145773	0.00218659	0.00364431	0	0	52	1.6	0	4.2	106	73	179	7	0	144	138	143	29	0	6	1
130	0.00648824	0.00162206	0.00243309	0.00405515	0	0	53	1.7	0	2	106	73	179	7	0	144	137	141	31	0	6	1
130	0.0070922	0.00157604	0.00236407	0.00472813	0	0	51	1.9	0	5.8	125	73	198	5	0	131	137	140	51	0	6	1
130	0.00502513	0.00100503	0.00301508	0.00603015	0	0	51	1.9	0	4.9	125	73	198	6	0	131	137	140	56	0	6	1
130	0.00842359	0.00120337	0.00180505	0.00421179	0	0	51	1.8	0	6.5	118	77	195	7	0	131	137	141	47	0	6	1
130	0.00963391	0	0.00867052	0.00385356	0	0	49	1.5	0	10.3	114	84	198	7	0	150	141	145	50	0	6	1
130	0.00902708	0	0.00501505	0.00501505	0	0	51	1.5	0	5	101	77	178	7	0	130	135	137	39	0	6	1
130	0.0080402	0.00100503	0.00603015	0.00502513	0	0	52	1.7	0	0.3	101	77	178	3	0	135	134	137	48	0	6	1
130	0.00803958	0.000927644	0.00401979	0.00371058	0	0	51	1.6	0	4.2	109	77	186	4	0	144	138	143	38	0	6	1
132	0.00787402	0	0.00874891	0.0122485	0	0	55	2.7	0	0	123	60	183	5	0	144	118	142	100	1	6	1
132	0.00674916	0	0.0101237	0.0123735	0	0	56	2.9	0	0	126	60	186	7	0	144	114	139	103	0	6	1
132	0.00842105	0	0.00842105	0.0126316	0	0	55	2.7	0	0	116	70	186	3	0	144	116	137	103	0	6	1
132	0.00746269	0	0.00995025	0.011194	0	0	56	2.8	0	0	116	70	186	5	0	106	115	133	113	-1	6	1
132	0.00483092	0	0.010628	0.0135266	0	0	58	2.9	0	0	115	63	178	4	0	112	110	121	64	0	6	1
114	0	0	0.00847458	0	0	0	65	0.4	0	11.5	22	104	126	1	0	115	115	116	0	0	1	1
114	0	0	0.0090535	0	0	0	65	0.5	0	12	24	102	126	1	0	115	115	116	1	0	1	1
114	0	0	0.008	0	0	0	64	0.5	0	12.2	25	100	125	1	0	115	114	116	1	0	1	1
114	0	0	0.00830189	0	0	0	64	0.5	0	12.4	26	100	126	1	0	115	114	116	1	0	1	1
114	0	0	0.00833333	0	0	0	65	0.5	0	11.6	23	102	125	1	0	115	115	116	0	0	1	1
114	0.00271739	0	0.00679348	0	0	0	61	1.3	0	16.2	57	91	148	2	0	113	113	114	10	0	2	1
106	0.0106007	0	0.00942285	0	0	0	62	1.4	0	12.7	54	94	148	5	0	107	117	116	32	-1	2	1
106	0	0	0.0100883	0	0	0	63	0.6	0	14.1	28	95	123	1	0	110	109	111	2	0	1	1
106	0	0	0.010352	0	0	0	63	0.6	0	13.5	28	95	123	1	0	112	109	111	2	0	1	1
106	0.00110011	0	0.0110011	0	0	0	63	0.6	0	11.5	30	95	125	1	0	112	110	112	1	0	1	1
106	0	0	0.0102975	0	0	0	63	0.6	0	12.4	27	95	122	1	0	112	110	112	1	0	1	1
106	0	0	0.00947226	0	0	0	64	0.6	0	10.4	20	102	122	1	0	111	111	112	0	0	1	1
106	0.00630517	0	0.00630517	0	0	0	64	0.7	0	12.6	54	100	154	3	0	112	116	114	14	-1	2	1
110	0.00196207	0	0.00719424	0.000654022	0	0	62	0.9	0	11.8	64	92	156	5	0	112	113	113	12	-1	2	1
110	0.00277778	0	0.00648148	0.000925926	0	0	61	0.9	0	10.8	64	92	156	3	0	112	112	111	16	-1	2	1
110	0.00232378	0	0.00697134	0.000774593	0	0	63	0.8	0	10.9	64	92	156	3	0	112	113	113	14	-1	2	1
110	0.00291036	0.000582072	0.00523865	0.000582072	0	0	64	0.9	0	10.6	65	92	157	6	0	110	114	113	21	-1	2	1
110	0	0	0.00541028	0	0	0	64	0.6	0	12	30	98	128	1	0	110	111	112	1	0	1	1
110	0.00379939	0.000759878	0.00227964	0.000759878	0	0	65	1.1	0	9.3	88	90	178	5	0	109	113	112	24	-1	2	1
110	0.00510204	0.00085034	0.00765306	0.00085034	0	0	63	1.6	0	8.5	88	90	178	3	0	109	114	112	34	-1	2	1
110	0.00667408	0.00111235	0.00889878	0.00111235	0	0	63	1.9	0	7.2	88	90	178	4	0	107	115	114	48	-1	2	1
110	0.00262927	0	0.00613497	0.0035057	0	0	64	1.7	0	6.3	176	62	238	13	1	107	103	107	35	-1	6	1
110	0.00338983	0	0.00338983	0.00112994	0	0	64	1.6	0	6.8	116	62	178	12	1	107	105	108	37	0	6	1
110	0.00326442	0	0.00652884	0.00435256	0	0	63	2.4	0	1.8	176	62	238	10	1	98	101	105	59	-1	6	1
110	0.00378788	0	0.0094697	0.00473485	0	0	63	2.7	0	1.8	176	62	238	9	0	95	98	106	61	-1	6	1
110	0.00275672	0	0.00758098	0.00413508	0	0	64	2.1	0	5.6	176	62	238	10	0	107	101	108	33	-1	6	1
110	0.00434243	0.000620347	0.00868486	0.00372208	0	0	64	2.2	0	5.3	176	62	238	7	0	107	103	109	42	-1	6	1
110	0.00353774	0.000589623	0.00943396	0.00294811	0	0	64	1.8	0	6.8	176	62	238	7	0	110	106	110	36	-1	6	1
110	0.00321543	0.00160772	0.00643087	0.00723473	0	0.00160772	68	3.1	0	0	133	60	193	8	0	91	83	95	42	-1	8	3
110	0.00444444	0	0.00888889	0.00666667	0	0.00222222	68	3	0	0	133	60	193	7	0	91	87	95	41	-1	8	3
110	0.0034662	0.0017331	0.00693241	0.00693241	0	0.0017331	68	3	0	0	133	60	193	6	0	91	84	94	45	-1	8	3
110	0.00170648	0.00341297	0.00170648	0.00853242	0	0.00170648	68	3.2	0	0	124	63	187	6	1	91	78	94	39	-1	8	3
110	0.00414508	0.00207254	0.00518135	0.00829016	0	0.00103627	67	3.3	0	0	130	63	193	5	0	88	85	97	59	-1	8	3
110	0.00320256	0.00160128	0.00640512	0.00640512	0	0.00160128	68	3.1	0	0	133	60	193	8	0	91	82	95	42	-1	8	3
137	0.0144	0	0.0072	0.0032	0	0	53	2.7	0	0.3	136	52	188	9	2	160	142	163	42	1	6	1
137	0.0126316	0	0.00736842	0.00315789	0	0	54	2.8	0	4.8	136	52	188	9	2	164	141	165	48	1	6	1
137	0.0129179	0	0.00607903	0.00379939	0	0	56	2.4	0	0.4	136	52	188	5	0	160	141	161	51	1	6	1
137	0.0122066	0	0.0028169	0.00375587	0	0	56	2.1	0	0.2	136	52	188	3	0	160	144	161	39	1	6	1
137	0.0137255	0	0.00294118	0.00392157	0	0	57	1.8	0	0.2	136	52	188	7	0	146	145	161	46	1	6	1
137	0.0138445	0	0.00319489	0.00532481	0	0	57	1.8	0	0.4	136	52	188	7	1	146	142	157	53	1	6	1
137	0.0121342	0	0.0028551	0.00428266	0	0	56	2.2	0	0.4	136	52	188	4	0	160	141	159	59	1	6	1
137	0.0117155	0	0.00251046	0.0041841	0	0	58	1.7	0	1.7	136	52	188	7	1	149	145	158	44	1	6	1
137	0.0111111	0	0.00555556	0.00396825	0	0	57	1.6	0	7.6	136	52	188	5	1	148	146	158	42	1	6	1
137	0.00989399	0	0.00565371	0.00424028	0	0	56	1.6	0	7.1	136	52	188	5	0	148	143	157	59	1	6	1
137	0.00871632	0.000792393	0.00475436	0.00316957	0	0	58	1.5	0	5.4	109	69	178	2	0	146	143	150	52	1	6	1
137	0.00827967	0.000919963	0.00459982	0.00275989	0	0	58	1.6	0	5.6	109	69	178	5	0	148	143	151	55	1	6	1
137	0.00641613	0.00183318	0.00458295	0.00274977	0	0	58	1.5	0	5.2	109	69	178	5	1	148	143	150	49	1	6	1
137	0.00760719	0.00138313	0.00484094	0.00345781	0	0	58	1.4	0	4.7	109	69	178	2	0	146	143	150	47	1	6	1
137	0.00693481	0.00138696	0.00416089	0.00277393	0	0	57	1.4	0	6.2	109	69	178	4	0	146	143	149	43	1	6	1
137	0.00636943	0.00159236	0.00477707	0.00238854	0	0	57	1.4	0	6.8	109	69	178	3	1	148	143	149	43	1	6	1
137	0.00598802	0.00479042	0.00479042	0.0011976	0	0	59	1.4	0	7	48	122	170	2	0	146	141	143	8	0	2	1
137	0.00861326	0.00344531	0.00430663	0.000861326	0	0	58	1.2	0	6.4	48	122	170	1	0	146	144	146	8	0	2	1
137	0.0105171	0.0035057	0.00438212	0.000876424	0	0	56	1.1	0	5.2	48	122	170	1	0	146	144	146	8	0	2	1
137	0.00928571	0.00285714	0.00428571	0.000714286	0	0	57	1.2	0	5.9	48	122	170	1	0	146	144	145	8	0	2	1
137	0.0123874	0.00225225	0.0045045	0	0	0	56	0.9	0	4.1	48	122	170	3	0	147	146	147	7	0	2	1
131	0	0.0027027	0.0027027	0.00810811	0	0.0027027	67	1.7	0	0	68	78	146	7	0	121	116	120	15	0	8	3
131	0.0042337	0.00254022	0.0042337	0.00508044	0	0.00084674	60	2.1	0	0.9	90	78	168	8	0	133	127	132	21	0	6	1
131	0.00634518	0.00253807	0.00380711	0.00380711	0	0	57	2	0	1.2	69	100	169	6	1	133	133	134	15	0	6	1
131	0.00800801	0.003003	0.002002	0	0	0	53	1.8	0	3.2	60	109	169	7	0	150	143	147	14	0	2	1
131	0.00727802	0.00436681	0.00291121	0	0	0	53	2.4	0	0	56	109	165	4	0	131	140	143	25	0	2	1
131	0.0075662	0.0037831	0.0037831	0.00126103	0	0	55	2.3	0	0	56	109	165	3	0	130	138	141	25	0	2	1
131	0.00772798	0.00231839	0.00386399	0.0015456	0	0	55	1.9	0	2.4	85	84	169	6	0	150	139	144	25	1	6	1
131	0.0079646	0.00265487	0.00353982	0.000884956	0	0	55	1.9	0	2.8	85	84	169	6	0	150	140	145	22	1	2	1
131	0.00881834	0.000881834	0.00352734	0.000881834	0	0	55	2	0	2.7	85	84	169	6	0	132	140	145	26	1	2	1
131	0.00985663	0	0.00268817	0.000896057	0	0	54	1.4	0	3.3	85	84	169	7	0	151	143	147	20	1	2	1
131	0.00842105	0	0.00210526	0.00105263	0	0	54	1.5	0	5.3	86	83	169	7	0	151	142	147	22	1	2	1
131	0.00910747	0	0.00364299	0.000910747	0	0	54	1.5	0	4	85	84	169	6	0	151	141	144	22	1	2	1
131	0.00791296	0	0.0049456	0.00098912	0	0	54	1.6	0	2.7	56	111	167	2	0	138	139	141	8	0	2	1
131	0.00959693	0	0.00575816	0.000959693	0	0	52	1.3	0	2.8	56	111	167	2	0	138	140	142	8	0	2	1
131	0.00682261	0	0.00682261	0.00194932	0	0	52	1.4	0	2.4	68	99	167	3	0	140	139	141	8	0	2	1
134	0.00491642	0.000983284	0.00589971	0.00393314	0	0	53	1.8	0	0.9	83	83	166	5	0	143	133	140	29	1	6	1
134	0.00504032	0.00100806	0.00604839	0.00504032	0	0	56	1.6	0	1	83	83	166	7	0	135	133	138	23	0	6	1
134	0.00358423	0.000896057	0.0062724	0.0062724	0	0	57	1.5	0	1.8	78	83	161	5	0	137	132	138	21	1	6	1
134	0.00262927	0.000876424	0.00701139	0.00525855	0	0.000876424	59	1.4	0	2.7	72	83	155	7	1	137	127	136	35	1	6	1
134	0	0	0.00930233	0.00620155	0	0.00155039	64	1.5	0	3.8	70	83	153	5	0	137	119	124	50	1	8	3
134	0.0077821	0	0.0116732	0.00648508	0	0	60	1.3	0	0	109	80	189	7	0	156	138	151	101	1	6	1
134	0.00768246	0	0.0102433	0.00512164	0	0	60	1.1	0	9.3	109	80	189	8	0	156	145	154	70	1	6	1
134	0.00930233	0.00116279	0.0104651	0.00581395	0	0	60	1.2	0	0	109	80	189	8	0	156	145	154	69	1	6	1
134	0.00840336	0.000933707	0.0102708	0.00560224	0	0	61	1.1	0	3.7	109	80	189	10	0	156	144	151	61	0	6	1
134	0.00728597	0.000910747	0.010929	0.00546448	0	0	62	1.2	0	4.5	109	80	189	9	0	156	145	152	49	0	6	1
134	0.00792254	0.000880282	0.00880282	0.00440141	0	0	60	1.2	0	4.9	109	80	189	4	1	156	147	151	40	0	6	1
134	0.00764656	0.000849618	0.00679694	0.00424809	0	0	59	1.2	0	5.2	109	80	189	6	0	150	146	150	33	0	6	1
134	0.0052356	0	0	0	0	0	55	1.2	0	1.8	83	90	173	4	0	150	147	151	22	1	6	1
134	0.00548246	0.00109649	0.00657895	0.00438596	0	0	61	1.2	0	5.9	83	90	173	4	0	150	143	148	19	1	6	1
134	0.00540541	0.000900901	0.00720721	0.0045045	0	0	61	1.1	0	6	83	90	173	5	0	142	143	147	17	1	6	1
134	0.00612089	0.000765111	0.006886	0.00382555	0	0	62	1.1	0	4.9	83	90	173	5	0	148	142	147	17	1	6	1
134	0.00528169	0	0.00616197	0.00352113	0	0	62	1.1	0	4.9	83	90	173	5	0	142	142	146	15	0	6	1
134	0.00742574	0	0.00618812	0.00247525	0	0	63	1	0	3.8	83	90	173	3	0	149	144	147	15	1	6	1
134	0.00755124	0.0021575	0.00323625	0.00539374	0	0	63	0.9	0	2.5	100	88	188	8	0	151	140	146	36	0	6	1
134	0.00909091	0.0012987	0.00649351	0.00454545	0	0	60	1.1	0	0.5	99	88	187	6	0	151	145	151	38	0	6	1
134	0.00935252	0.00143885	0.00647482	0.00503597	0	0	59	1.2	0	0.6	99	88	187	5	0	151	145	151	42	0	6	1
134	0.0084674	0.00169348	0.0084674	0.00508044	0	0	59	1.1	0	0	99	88	187	5	0	151	145	152	44	0	6	1
134	0.00824742	0.00103093	0.00927835	0.00515464	0	0	57	1.2	0	0	95	92	187	4	0	151	147	154	44	0	6	1
134	0.00940439	0	0.0104493	0.00522466	0	0	57	1.2	0	0	101	86	187	3	0	151	148	155	47	1	6	1
134	0.011065	0	0.00968188	0.00414938	0	0	56	1.4	0	0	101	86	187	5	0	151	152	160	44	1	6	1
134	0.0108696	0.00120773	0.00845411	0.00483092	0	0	55	1.5	0	0	101	86	187	5	0	151	149	157	49	1	6	1
134	0.00195312	0.00195312	0	0.00195312	0	0.00390625	63	1.5	0	0	100	71	171	4	1	89	105	105	72	-1	8	3
134	0.0048	0.0016	0.0016	0.0032	0	0.0032	62	1.5	0	0	113	71	184	4	0	89	113	110	148	-1	8	3
134	0.00421348	0.00140449	0.00140449	0.00421348	0	0.00280899	60	1.6	0	0	113	71	184	7	0	89	118	113	195	-1	8	3
134	0.00438596	0.00109649	0.00109649	0.00328947	0	0.00328947	61	1.8	0	0	118	66	184	6	0	88	112	111	182	-1	8	3
134	0.00377358	0.00125786	0.00125786	0.00251572	0	0.00377358	62	1.8	0	0	118	66	184	5	0	88	106	107	128	-1	8	3
134	0.00301659	0	0	0	0	0.00452489	64	1.7	0	0	114	66	180	6	1	88	101	102	88	-1	8	3
134	0.00303951	0	0	0	0	0.00455927	65	1.8	0	0	114	66	180	8	1	88	100	101	83	-1	8	3
134	0.00387097	0	0	0.00129032	0	0.00387097	64	1.9	0	0	120	66	186	9	0	88	104	106	109	-1	8	3
160	0.00986842	0	0.00822368	0	0	0	58	0.8	0	8.2	74	131	205	7	0	179	170	174	14	0	2	1
120	0.0023015	0	0.00115075	0.00920598	0	0	57	1.3	0	7.5	78	79	157	4	0	113	115	119	25	0	6	1
120	0.00258732	0	0.00129366	0.0103493	0	0	58	1.2	0	7.3	78	79	157	3	0	128	114	118	39	0	6	1
120	0.0026738	0	0.0013369	0.00935829	0	0	57	1.5	0	8	78	79	157	5	1	113	115	119	28	0	6	1
120	0	0	0.00334821	0.0122768	0	0	59	1.6	0	9.8	85	69	154	4	1	91	107	107	62	0	8	3
120	0	0	0.00356295	0.0130641	0	0	59	1.6	0	11.1	83	69	152	4	1	91	106	106	56	0	8	3
120	0	0	0.00442478	0.0117994	0	0	59	1.6	0	10.8	83	69	152	4	1	105	106	107	31	0	8	3
120	0	0	0.00470035	0.0105758	0	0	60	1.6	0	9	85	69	154	4	1	86	105	105	75	0	8	3
120	0	0	0.00480769	0.00865385	0	0.000961538	62	1.5	0	8.8	85	69	154	5	1	86	102	101	64	-1	8	3
120	0	0	0.00539957	0.00647948	0	0.00107991	62	1.5	0	9.3	85	69	154	4	1	86	101	98	64	-1	8	3
120	0	0	0.00445104	0.0074184	0	0.00148368	64	1.3	0	8.4	85	69	154	3	1	86	97	93	48	-1	8	3
120	0	0	0.00455581	0.00569476	0	0.0022779	64	1.1	0	8.1	85	69	154	2	1	86	98	95	44	-1	8	3
120	0	0	0.00329761	0.00577082	0	0.0016488	62	1.3	0	9.4	83	69	152	6	1	86	101	101	56	0	8	3
120	0	0	0.00114811	0.00688863	0	0.00229621	64	1.1	0	0	80	74	154	3	0	86	99	99	40	-1	8	3
120	0	0	0.00174978	0.0096238	0	0.00174978	63	1.3	0	0	83	69	152	6	0	107	100	101	26	0	8	3
120	0	0	0.00208551	0.00834202	0	0.00208551	64	1.3	0	0	77	69	146	8	0	86	98	100	38	0	8	3
120	0	0	0.00462107	0.0101664	0	0.00184843	64	1.7	0	0	111	63	174	10	1	86	92	102	43	-1	8	3
120	0	0	0.00445434	0.00890869	0	0.00148478	63	2	0	0	128	63	191	12	2	107	93	106	36	-1	8	3
120	0	0	0.00409596	0.0093622	0	0.00117028	62	1.9	0	3.9	128	63	191	10	1	107	95	105	37	-1	8	3
120	0	0	0.00473485	0.0094697	0	0.00189394	64	1.7	0	0	111	63	174	10	1	86	93	101	42	-1	8	3
121	0.0029703	0.0019802	0.0029703	0.0049505	0	0	58	1.5	0	8.9	96	67	163	7	1	122	116	120	25	0	6	1
121	0.00371287	0.00247525	0.00371287	0.00618812	0	0	58	1.7	0	8.4	96	67	163	6	1	122	115	120	31	0	6	1
121	0.00301432	0.00150716	0.00226074	0.0037679	0	0	57	1.6	0	13.6	99	67	166	7	1	122	119	123	24	0	6	1
121	0.00551978	0.00183993	0.00367985	0.00183993	0	0	57	1.3	0	14.1	76	90	166	3	0	124	126	126	17	0	2	1
121	0.00505051	0.0020202	0.0010101	0	0	0	55	1.4	0	13.7	73	96	169	6	0	124	127	127	19	0	2	1
121	0.00678426	0.0027137	0.00135685	0	0	0	54	1.7	0	9.9	73	96	169	7	0	124	129	130	24	0	2	1
121	0.00625	0.0015625	0.00390625	0.0015625	0	0	56	1.4	0	12.3	79	90	169	3	0	124	126	127	19	0	2	1
121	0.004095	0.001638	0.002457	0.003276	0	0	56	1.4	0	14	88	81	169	4	0	124	123	125	23	0	6	1
121	0.0037679	0.00226074	0.00226074	0.00452148	0	0	56	1.6	0	13.6	99	70	169	5	1	124	121	124	28	0	6	1
121	0.00475737	0.00285442	0.00475737	0.0038059	0	0	55	1.8	0	10.6	99	70	169	9	1	124	122	126	33	0	6	1
121	0.0055325	0.00414938	0.00414938	0.0055325	0	0	56	1.9	0	3	99	70	169	5	1	124	121	127	38	0	6	1
121	0.00481348	0.00361011	0.00481348	0.00601685	0	0	56	1.8	0	2.6	99	70	169	6	0	124	120	125	37	0	6	1
121	0.00387222	0.00290416	0.00580833	0.00871249	0	0	58	1.8	0	2.4	107	62	169	8	0	114	113	120	55	0	6	1
121	0	0.00163132	0.00163132	0.0146819	0	0	61	2	0	4.9	98	62	160	8	0	114	100	106	59	0	8	3
121	0	0.000947867	0.00379147	0.0104265	0.000947867	0	66	2.1	0	6.4	105	55	160	7	0	67	85	92	109	-1	8	3
121	0	0.00102881	0.00308642	0.0113169	0.00102881	0	67	2.1	0	0	102	55	157	4	1	67	81	87	89	-1	8	3
121	0	0.00117786	0.00471143	0.0117786	0.00117786	0	66	2.1	0	0	102	55	157	5	1	67	83	90	98	-1	8	3
121	0	0.00114416	0.00343249	0.0102975	0.00114416	0	68	2.1	0	0	102	55	157	3	1	67	79	82	83	-1	8	3
121	0	0	0.00405954	0.00947226	0.00135318	0	70	1.9	0	0	102	55	157	6	2	67	76	79	68	-1	8	3
143	0.0102639	0	0.00146628	0	0	0	59	0.8	0	7.2	72	96	168	3	0	152	146	150	8	1	2	1
143	0.00822368	0	0.00328947	0.00164474	0	0	60	2	0	3.6	79	101	180	9	0	146	144	151	18	0	2	1
143	0.00815661	0	0.00163132	0	0	0	60	2.2	0	3.9	79	101	180	8	0	150	132	153	14	0	2	1
143	0	0	0.00385728	0	0	0	66	0.4	4	10.2	22	132	154	1	0	144	143	145	1	0	1	1
143	0	0	0.00371747	0	0	0	66	0.4	5	10	24	134	158	1	0	144	144	145	1	0	1	1
143	0	0	0.0042328	0	0	0	66	0.4	4	9.9	22	132	154	0	0	144	143	145	1	0	1	1
143	0	0	0.00298805	0	0	0	67	0.4	6	9.6	26	133	159	1	0	144	144	145	1	0	1	1
143	0	0	0.0025974	0	0	0	67	0.3	6	9.6	24	134	158	1	0	144	144	146	1	0	1	1
143	0	0	0.00188679	0	0	0	68	0.3	5	9.4	23	135	158	1	0	144	144	145	1	0	1	1
143	0	0	0.00100806	0	0	0	68	0.3	5	9.4	26	133	159	1	0	144	144	145	1	0	1	1
143	0	0	0.00102987	0	0	0	68	0.3	6	9.6	27	132	159	1	0	144	144	146	1	0	1	1
143	0	0	0.000865801	0	0	0	69	0.3	6	9.7	25	133	158	1	0	145	144	146	1	0	1	1
143	0	0	0.00097371	0	0	0	69	0.3	6	9.4	27	132	159	1	0	145	144	146	1	0	1	1
143	0	0	0.000992063	0	0	0	69	0.3	8	9.9	27	132	159	1	0	146	145	146	1	0	1	1
143	0	0	0.00271493	0	0	0	67	0.3	4	10.5	25	133	158	1	0	146	145	147	1	0	1	1
143	0	0	0.0062333	0	0	0	67	0.4	4	13.3	56	106	162	3	1	146	145	147	2	1	1	1
143	0	0	0.0031348	0	0	0	68	0.3	5	10.3	27	132	159	1	0	146	145	147	1	0	1	1
143	0	0	0.00684932	0	0	0	66	0.4	4	13.6	56	106	162	4	1	146	145	147	2	1	1	1
143	0	0	0.00290698	0	0	0	66	0.4	4	12.4	56	106	162	4	1	145	144	146	1	1	1	1
139	0.0119658	0.000854701	0.00598291	0	0	0	53	1.4	0	18.1	108	96	204	5	0	144	153	152	47	0	2	1
139	0.00862069	0	0.00738916	0	0	0	54	1	0	18.1	85	96	181	5	0	148	147	148	12	0	2	1
139	0.00894632	0	0.00596421	0	0	0	54	1	0	18.9	93	96	189	6	0	144	150	150	25	0	2	1
139	0.0110775	0.00100705	0.00704935	0	0	0	53	1.5	0	21	107	97	204	7	0	152	155	153	39	0	2	1
139	0.0107643	0.00107643	0.00538213	0	0	0	52	1.6	0	20	107	97	204	8	0	138	155	153	77	0	2	1
141	0.00625	0	0.00625	0	0	0	58	1.3	0	5.7	78	94	172	6	1	142	142	147	8	0	2	1
141	0.00140056	0	0.0070028	0	0	0	65	0.5	1	11.7	24	133	157	1	0	150	147	149	2	1	2	1
141	0.000994036	0	0.00795229	0	0	0	67	0.4	0	11.2	24	133	157	0	0	150	147	149	1	1	2	1
133	0.0022779	0.00113895	0.00911162	0.00341686	0	0	56	2.2	0	7.2	90	71	161	2	1	139	120	139	19	1	6	1
133	0.00251678	0.000838926	0.0100671	0.00419463	0	0	57	1.9	0	6.2	90	71	161	7	1	140	124	140	20	1	6	1
140	0	0.00235849	0.00353774	0.00825472	0	0	62	1.4	0	4.9	93	66	159	5	1	142	134	144	30	1	7	1
140	0	0.00141844	0.00283688	0.0070922	0	0	62	1.2	0	3.9	93	66	159	5	2	142	136	144	26	1	7	1
140	0	0.00109649	0.00219298	0.00767544	0	0	61	1.3	0	3.9	93	66	159	7	1	142	135	144	24	1	7	1
140	0	0.0010142	0.0030426	0.00811359	0	0	61	1.3	0	4	94	65	159	6	1	142	134	143	25	1	7	1
140	0	0.00197044	0.00197044	0.00788177	0	0	61	1.4	0	4.8	96	63	159	6	0	142	133	143	29	1	7	1
140	0	0.00120773	0.00241546	0.00845411	0	0	60	1.3	0	3.9	94	65	159	7	1	142	134	143	27	1	7	1
140	0	0.00233918	0.00233918	0.00818713	0	0	60	1.4	0	4.7	96	63	159	8	1	142	133	143	29	1	7	1
140	0	0.00198413	0.00297619	0.00793651	0	0	60	1.5	0	6.2	105	63	168	8	1	142	125	143	26	1	7	1
140	0	0.00113895	0.00341686	0.00797267	0	0	60	1.5	0	6.5	105	63	168	8	0	142	124	142	25	1	7	1
140	0	0.00104275	0.00312826	0.00729927	0	0	61	1.4	0	10	105	63	168	8	0	142	125	143	23	1	7	1
140	0	0.00334728	0.00251046	0.00753138	0	0	60	1.8	0	8.4	107	52	159	7	0	142	124	141	34	1	7	1
140	0	0.00369344	0.00184672	0.00738689	0	0	59	1.8	0	8.8	102	52	154	5	0	142	122	141	34	1	7	1
137	0	0.00426894	0.00213447	0.00640342	0	0	59	2	0	9.8	116	52	168	6	1	142	121	141	34	1	7	1
137	0	0.00353357	0.00176678	0.00706714	0	0	59	1.8	0	8.6	102	52	154	10	1	142	123	141	35	1	7	1
137	0.00230681	0.00461361	0.00346021	0.00576701	0	0	58	1.9	0	7.8	116	52	168	9	2	142	130	139	38	1	6	1
137	0.00191571	0.00383142	0.00957854	0.00670498	0	0	58	1.8	0	5.5	116	52	168	7	1	139	130	139	32	1	6	1
137	0.00201816	0.00403633	0.00706357	0.00605449	0	0	58	1.9	0	3.9	109	52	161	8	2	139	132	140	28	1	6	1
137	0.00190658	0.00190658	0.00667302	0.00571973	0	0	58	1.8	0	5.9	106	60	166	6	0	139	133	141	22	1	6	1
137	0	0.00120048	0.0060024	0.00360144	0	0	59	1.9	0	6.5	102	64	166	5	1	139	133	140	14	1	7	1
137	0	0.00102881	0.00720165	0.00411523	0	0	59	1.8	0	6.4	102	64	166	5	1	139	133	140	13	1	7	1
137	0	0	0.00847458	0.00484262	0	0	59	1.8	0	7.2	102	64	166	7	1	142	133	140	18	1	7	1
137	0	0	0.00723888	0.0041365	0	0	59	1.8	0	6.6	102	64	166	8	2	142	134	140	16	1	7	1
137	0	0	0.00747065	0.00320171	0	0	58	1.9	0	6.5	102	64	166	10	2	142	134	141	14	1	7	1
137	0	0.000805153	0.00644122	0.00322061	0	0	59	1.8	0	6.5	102	64	166	5	2	142	134	140	14	1	7	1
138	0.00984683	0	0.00437637	0.00109409	0	0	51	1.2	0	1.8	98	73	171	9	0	148	145	147	14	1	2	1
138	0.00893997	0	0.00255428	0.00127714	0	0	51	1.3	0	2	98	73	171	8	0	148	145	147	16	1	2	1
138	0.00942408	0	0.00837696	0.00104712	0	0	51	1.2	0	3.1	98	73	171	9	0	148	145	148	14	1	2	1
138	0.0118577	0	0.00711462	0.000790514	0	0	50	1.2	0	1.4	98	73	171	7	0	148	146	148	11	1	2	1
138	0.0114336	0	0.00703606	0.000879507	0	0	50	1.2	0	1.6	98	73	171	7	0	148	146	148	12	1	2	1
138	0.0119427	0	0.00636943	0.000796178	0	0	51	1.2	0	1.6	98	73	171	8	0	148	147	149	12	1	2	1
138	0.0125899	0	0.00719424	0.000899281	0	0	51	1.2	0	1.7	98	73	171	7	0	148	147	149	12	1	2	1
138	0.0137131	0	0.00421941	0	0	0	51	1.1	0	2.1	49	122	171	3	0	148	148	149	6	0	2	1
138	0.014068	0	0.00586166	0	0	0	51	0.9	0	0.6	49	122	171	2	0	147	149	149	5	0	2	1
138	0.0159067	0	0.00530223	0	0	0	51	0.9	0	0.1	49	122	171	3	0	147	149	150	6	0	2	1
138	0.0170732	0	0.00365854	0	0	0	51	0.9	0	0.2	49	122	171	4	0	147	149	150	5	0	2	1
138	0.0151659	0	0.00379147	0	0	0	51	0.9	0	1.9	49	122	171	2	0	147	148	149	5	0	2	1
138	0.0144444	0	0.00444444	0	0	0	51	0.9	0	2.2	49	122	171	3	0	147	148	149	5	0	2	1
138	0.016	0	0	0	0	0	51	1	0	2.4	64	107	171	2	3	147	148	149	7	0	2	1
138	0.0138436	0	0.00325733	0	0	0	51	1	0	2.7	64	107	171	3	1	147	148	149	6	0	2	1
138	0.0127724	0	0.00300526	0.000751315	0	0	50	1.1	0	2.9	87	84	171	4	1	147	147	148	10	1	2	1
138	0.0137575	0	0.00257954	0.000859845	0	0	50	1.3	0	1.9	87	84	171	5	1	147	146	148	11	1	2	1
138	0.0148423	0	0.00278293	0	0	0	50	1	0	2.2	72	99	171	5	1	147	147	148	7	1	2	1
138	0.00792602	0	0	0.00264201	0	0	49	1.6	0	4.7	92	80	172	4	1	142	142	145	21	1	6	1
138	0.00714286	0	0.00238095	0.00357143	0	0	49	1.6	0	6	92	80	172	5	1	142	141	145	23	1	6	1
138	0.0061287	0	0.00306435	0.0040858	0	0	49	1.6	0	5.7	92	80	172	5	0	142	140	144	22	1	6	1
138	0.00637523	0.00182149	0.00182149	0.00455373	0	0	50	1.7	0	5.6	102	70	172	6	0	142	139	144	26	1	6	1
138	0.00357995	0.00238663	0.00357995	0.00596659	0	0	50	1.9	0	5.6	102	70	172	8	0	142	137	142	32	1	6	1
138	0.00285442	0.00190295	0.00570885	0.00666032	0	0	50	2.3	0	4.6	102	70	172	7	0	138	135	140	26	1	6	1
138	0.00254453	0.00169635	0.00678541	0.00763359	0	0	51	2.3	0	4.5	112	60	172	6	0	138	131	139	41	1	6	1
138	0.00203459	0.00203459	0.00406918	0.00915565	0	0	51	2.5	0	5.2	112	60	172	4	0	138	129	138	46	1	6	1
138	0.00241838	0.00241838	0.00362757	0.00846433	0	0	51	2.4	0	5.8	102	70	172	9	1	135	132	138	32	1	6	1
138	0.00251572	0.00251572	0.00503145	0.00880503	0	0	50	2.4	0	6	102	70	172	6	0	138	132	138	30	1	6	1
138	0.00149477	0.00298954	0.00597907	0.0104634	0	0	52	2.6	0	2.4	104	60	164	4	0	135	124	135	48	1	6	1
138	0	0.00226757	0.00907029	0.0136054	0	0.00226757	60	2.6	0	0	106	55	161	8	2	117	99	117	80	0	8	3
138	0	0.00177305	0.00886525	0.0106383	0	0.00177305	57	2.6	0	0.7	106	55	161	6	1	135	107	122	121	1	8	3
138	0	0	0.00931099	0.0130354	0	0	57	2.5	0	0.7	106	55	161	6	1	135	109	123	113	1	8	3
138	0	0.0019685	0.00984252	0.011811	0	0.0019685	58	2.5	0	1.2	106	55	161	8	1	117	103	119	76	0	8	3
139	0.00183486	0	0.00642202	0	0	0	58	0.7	2	11.5	51	112	163	3	0	150	147	150	4	1	2	1
139	0.00401606	0	0.00669344	0	0	0	58	0.5	0	8.1	61	107	168	3	0	153	152	154	3	1	2	1
139	0.00363636	0	0.00545455	0	0	0	58	0.6	0	8.5	56	112	168	2	0	153	152	154	3	1	2	1
141	0.00571973	0	0.00667302	0	0	0	58	0.6	0	8.1	39	132	171	0	0	153	153	155	3	0	2	1
141	0.00498008	0	0.0059761	0	0	0	58	0.5	0	7.8	37	131	168	0	0	153	153	154	2	0	2	1
141	0.0042328	0	0.00846561	0	0	0	58	0.6	0	7.9	63	108	171	3	1	153	153	155	4	1	2	1
141	0.00360685	0	0.00811542	0	0	0	58	0.6	1	8.5	60	111	171	3	1	153	154	156	4	1	2	1
141	0.0049456	0	0.00692384	0	0	0	58	0.6	3	9.6	63	108	171	3	1	156	154	157	5	1	2	1
141	0.00453515	0	0.00793651	0	0	0	58	0.6	1	9.1	63	108	171	3	1	160	154	157	9	1	2	1
141	0.0042328	0	0.00846561	0.0010582	0	0	57	0.7	1	8.5	75	96	171	3	0	160	152	156	14	1	2	1
141	0.00469925	0	0.00845865	0.00093985	0	0	57	0.7	1	8.1	69	102	171	4	0	160	152	156	13	1	2	1
139	0.00655022	0.00218341	0.010917	0.00655022	0	0	55	1.4	0	3.6	71	95	166	5	0	161	140	147	72	1	6	1
139	0.0064	0.0016	0.0096	0.0064	0	0	54	1.6	0	2.2	96	76	172	4	1	161	139	145	78	1	6	1
139	0.009	0.001	0.009	0.005	0	0	52	1.5	4	10.2	96	76	172	5	0	158	140	145	57	1	6	1
139	0.00858896	0.00122699	0.00858896	0.00613497	0	0	53	1.6	6	7	96	76	172	4	0	158	140	146	61	1	6	1
139	0.0113086	0.00161551	0.00969305	0.00807754	0	0	51	1.9	0	0	96	76	172	5	0	147	136	141	42	1	6	1
139	0.010596	0.0013245	0.00794702	0.00662252	0	0	50	1.5	0	10	99	76	175	6	0	147	138	143	37	1	6	1
139	0.00906002	0.0011325	0.00792752	0.00566251	0	0	50	1.4	0	14.5	102	76	178	8	0	162	142	147	71	1	6	1
139	0.0104712	0.0013089	0.0078534	0.0039267	0	0	50	1.4	0	15	102	76	178	10	0	162	144	149	57	1	6	1
139	0.0125786	0	0.00943396	0	0	0	50	0.9	0	13.4	71	107	178	4	0	162	153	158	25	1	2	1
130	0.00594059	0	0.0138614	0.0118812	0	0	57	2	0	0	125	54	179	4	2	121	115	122	94	0	6	1
130	0.00205339	0	0.0143737	0.0143737	0	0	59	2.1	0	0	127	50	177	8	2	121	101	115	79	0	8	3
130	0.00167504	0	0.0117253	0.0134003	0	0	61	2	0	0	127	50	177	5	0	121	98	115	94	0	8	3
130	0.00145985	0	0.0116788	0.0131387	0	0	62	2	0	0	127	50	177	7	0	60	95	112	269	0	8	3
130	0.00130719	0.00130719	0.0117647	0.0104575	0	0.00130719	62	2.2	0	0	161	50	211	9	0	60	89	113	250	0	8	3
130	0.00154799	0.00154799	0.00928793	0.00928793	0	0.00154799	63	2.3	0	0	161	50	211	5	0	60	88	113	254	-1	8	3
130	0.00169492	0.00169492	0.00847458	0.00847458	0	0.00169492	64	2.4	0	0	161	50	211	8	0	60	85	112	243	-1	8	3
130	0.0019305	0.0019305	0.00772201	0.00772201	0	0.0019305	64	2.5	0	0	161	50	211	7	0	60	83	114	241	-1	8	3
130	0	0.00236967	0.007109	0.007109	0	0.00236967	66	2.4	0	0	161	50	211	7	0	60	75	108	190	-1	8	3
140	0.00258565	0.00129282	0.00711054	0.00387847	0	0	64	1.2	0	5.9	74	95	169	6	0	142	137	142	18	0	6	1
140	0.0035545	0.00118483	0.007109	0.00473934	0	0	64	1.1	0	3.8	73	96	169	5	0	146	140	144	16	0	6	1
140	0.00362757	0	0.00604595	0.00362757	0	0	65	0.9	0	5.5	73	96	169	4	0	145	141	145	13	0	6	1
140	0.00424178	0.00106045	0.00742312	0.00424178	0	0	64	1	0	5.7	69	96	165	4	0	145	139	144	17	1	6	1
140	0.00379867	0.000949668	0.00759734	0.00474834	0	0	63	1.2	0	6.2	70	95	165	6	0	147	137	143	25	1	6	1
140	0.00309278	0.00103093	0.00721649	0.00412371	0	0	63	1.2	0	5.3	68	93	161	4	0	143	136	143	19	1	6	1
140	0.00210526	0.00105263	0.00736842	0.00421053	0	0	64	1.2	0	5.9	68	93	161	2	0	143	135	142	19	1	6	1
140	0.00181324	0.000906618	0.00725295	0.00453309	0	0	64	1.2	0	6.5	66	95	161	5	0	143	134	141	21	1	6	1
140	0.00214592	0.00107296	0.00751073	0.00429185	0	0	63	1.4	0	6.6	70	93	163	7	0	142	134	141	22	1	6	1
140	0.00261324	0.00087108	0.00696864	0.00522648	0	0	63	1.5	0	7.2	153	75	228	9	0	142	120	142	22	0	6	1
140	0.00192308	0.00288462	0.00576923	0.00576923	0	0	62	1.6	0	9.1	153	75	228	9	0	142	118	142	20	0	6	1
140	0.00176367	0.00176367	0.00440917	0.00529101	0	0	63	1.3	1	9.1	153	75	228	7	0	142	121	143	17	0	6	1
140	0.000922509	0.00184502	0.00553506	0.00553506	0	0	63	1.5	1	9.5	163	65	228	5	1	142	118	141	27	0	7	1
140	0.000924214	0.00277264	0.00462107	0.00554529	0	0	62	1.5	1	7.5	163	65	228	5	1	142	118	142	27	0	7	1
140	0	0.00321199	0.00535332	0.00428266	0	0	63	1.2	3	8.1	94	65	159	3	2	140	131	139	28	1	7	1
140	0	0.00352526	0.00470035	0.00352526	0	0	63	1.2	3	8.1	94	65	159	2	2	140	133	140	22	1	7	1
140	0	0.00766871	0.00613497	0.00153374	0	0.00306748	62	2.4	2	0.3	56	85	141	3	0	131	123	130	11	1	8	3
140	0	0.00297619	0.00496032	0.00297619	0	0.000992063	63	1.7	5	4	83	65	148	4	1	140	127	133	32	1	7	1
140	0	0.00416089	0.00832178	0.00416089	0	0.00138696	64	1.3	0	6.4	60	91	151	4	0	139	128	133	21	1	7	1
133	0.00134228	0.00134228	0.00536913	0.00536913	0	0	57	2.6	0	1.5	81	83	164	6	0	132	125	132	21	0	7	1
133	0	0.00109051	0.0087241	0.00545256	0	0	58	2.6	0	1.2	66	83	149	4	0	135	123	132	21	1	7	1
133	0	0.00204708	0.00716479	0.00409417	0	0	60	2.2	0	1.1	65	83	148	1	0	135	124	132	19	1	7	1
133	0	0.004111	0.0061665	0.004111	0	0	60	2.5	0	0	65	83	148	2	0	131	122	130	14	1	7	1
133	0	0.00304878	0.00914634	0.00381098	0	0	61	2.5	0	0.1	62	86	148	2	0	133	123	130	14	1	7	1
133	0	0.00394867	0.00789733	0.0029615	0	0	61	2.9	0	0.1	49	93	142	3	0	133	124	132	9	1	7	1
133	0	0.0031881	0.00850159	0.0031881	0	0	63	2.4	0	0.1	39	103	142	2	0	133	125	131	8	1	7	1
133	0	0.00321199	0.00856531	0.00321199	0	0	63	2.3	0	0.5	36	103	139	2	0	133	124	130	8	1	7	1
133	0	0.00319829	0.00852878	0.00319829	0	0	63	2.2	0	0.5	36	103	139	1	0	133	124	130	8	1	7	1
133	0	0.00353669	0.00795756	0.00353669	0	0	62	2.2	0	0.5	48	97	145	2	0	133	123	129	11	1	7	1
133	0	0.00333056	0.00749376	0.00333056	0	0	62	2.1	0	2.3	74	88	162	4	0	133	124	130	12	0	7	1
133	0	0.00356189	0.0062333	0.00356189	0	0	62	2.1	0	1.6	98	64	162	2	0	133	122	129	25	0	7	1
133	0	0.00326797	0.00490196	0.00408497	0	0	62	2	0	1.6	100	62	162	3	0	133	119	128	44	0	7	1
133	0	0.0040404	0.00505051	0.0040404	0	0	62	2.2	0	2	103	62	165	3	0	129	117	128	44	0	7	1
133	0	0.0014881	0.00595238	0.00297619	0	0.00297619	60	2.2	0	5	105	60	165	5	0	100	104	108	52	0	8	3
133	0	0.00115875	0.00579374	0.00347625	0	0.0023175	62	1.9	0	4.2	105	60	165	4	0	128	108	116	71	0	8	3
133	0	0.00100908	0.00504541	0.00302725	0	0.00201816	61	2.3	0	5	105	60	165	4	0	128	103	116	70	0	8	3
133	0	0.001287	0.00514801	0.002574	0	0.002574	60	2.8	0	8.1	105	60	165	5	0	100	98	107	45	0	8	3
133	0	0.00114811	0.00574053	0.00229621	0	0.00229621	60	2.7	0	8.2	105	60	165	5	0	119	100	112	53	0	8	3
133	0	0.00102669	0.00616016	0.00205339	0	0.00205339	60	2.8	0	7.7	105	60	165	5	0	119	100	111	53	0	8	3
133	0	0.00118765	0.00593824	0.00118765	0	0.0023753	60	3.1	0	9.5	105	60	165	7	0	93	98	107	57	0	8	3
133	0	0	0.00668449	0.0013369	0	0.0026738	60	3.2	0	0	105	60	165	6	0	93	94	102	42	0	8	3
133	0	0	0.0100897	0.00224215	0	0.00224215	60	3	0	0	105	60	165	5	0	125	97	105	80	0	8	3
133	0	0	0.0119695	0.00108814	0	0.00217628	60	3	0	0	97	58	155	4	0	125	96	105	79	0	8	3
133	0	0	0.0100446	0.00334821	0	0.00111607	60	3.3	0	0	81	58	139	2	0	125	96	111	75	1	8	3
133	0	0	0.0102564	0.0034188	0	0.0017094	60	3	0	0	104	58	162	5	0	125	95	103	90	0	8	3
133	0	0	0.00986343	0.0030349	0	0.00227618	61	2.8	0	0	105	57	162	6	0	125	96	103	95	0	8	3
133	0.000717875	0	0.00933238	0.00358938	0	0.00215363	60	2.8	0	0	127	57	184	8	0	125	98	104	95	0	8	3
133	0.000650195	0	0.00910273	0.00325098	0	0.00260078	61	2.6	0	0	132	52	184	7	0	125	96	102	108	0	8	3
133	0	0	0.0037037	0.0037037	0	0.0037037	63	1.9	0	0	104	62	166	5	0	77	93	92	74	-1	8	3
133	0.00144092	0	0.00864553	0.00432277	0	0.00432277	63	2.1	0	0	133	52	185	4	0	125	94	97	147	-1	8	3
133	0.00103842	0	0.00830737	0.00415369	0	0.00311526	62	2.2	0	0	133	52	185	5	0	125	100	108	114	0	8	3
133	0.000868056	0	0.0104167	0.00434028	0	0.00173611	61	2.7	0	0	132	52	184	5	0	125	96	110	103	0	8	3
133	0	0	0.00994644	0.00306044	0	0.00229533	61	2.8	0	0	98	57	155	4	0	125	95	103	95	0	8	3
138	0.00662252	0	0.00567644	0	0	0	58	0.6	0	14.4	50	133	183	1	0	152	157	155	17	0	4	1
138	0.00490798	0	0.00490798	0	0	0	58	0.6	0	19.3	46	137	183	3	0	149	160	161	27	1	4	1
138	0.011194	0	0.00497512	0	0	0	57	0.7	0	3.7	48	135	183	3	0	152	160	161	21	1	4	1
138	0.0104046	0	0.00578035	0	0	0	57	0.8	0	3.8	51	127	178	3	0	149	150	150	10	0	2	1
138	0.00945626	0	0.00472813	0	0	0	57	0.8	0	7.3	41	127	168	2	0	148	145	148	6	0	2	1
138	0.00671892	0	0.00447928	0	0	0	59	0.7	0	8.5	43	125	168	1	0	148	145	147	6	0	2	1
138	0.00466744	0	0.00466744	0	0	0	59	0.8	0	8	43	125	168	2	0	148	143	145	7	0	2	1
138	0.00599401	0	0.004995	0	0	0	59	0.8	0	7.7	43	125	168	3	0	148	144	146	6	0	2	1
138	0.00636132	0	0.00381679	0	0	0	60	0.7	0	7.7	43	125	168	1	0	148	145	146	6	0	2	1
138	0.0056243	0.00224972	0.00337458	0	0	0	60	0.8	0	7.4	43	125	168	1	0	148	144	147	6	0	2	1
135	0.0116649	0.00212089	0.00424178	0	0	0	60	0.9	0	0.5	44	124	168	3	0	148	144	147	6	0	2	1
135	0.0113636	0.00189394	0.00378788	0	0	0	60	0.9	0	0.4	44	124	168	3	0	148	144	146	6	0	2	1
135	0.012035	0.00218818	0.00218818	0	0	0	59	1	0	0.5	39	124	163	1	0	148	143	146	6	0	2	1
135	0.0109649	0.00219298	0.00438596	0	0	0	60	0.9	0	0.5	39	124	163	1	0	148	143	146	6	0	2	1
135	0.00900901	0.00225225	0.00563063	0	0	0	60	0.9	0	3.8	39	124	163	2	0	148	143	146	6	0	2	1
135	0.00742115	0.00185529	0.00649351	0	0	0	60	1	0	5.2	40	123	163	0	0	148	142	145	7	0	2	1
135	0.00746269	0.0021322	0.00639659	0	0	0	62	0.9	1	8.2	41	119	160	1	0	148	142	146	8	0	2	1
135	0.00620018	0.00177148	0.00797166	0	0	0	63	0.8	0	9.5	40	120	160	1	0	147	141	145	6	0	2	1
135	0.00539374	0	0.0021575	0	0	0	63	0.8	0	9.9	41	119	160	1	0	147	141	143	7	0	2	1
135	0.00322581	0	0.00215054	0	0	0	64	0.7	0	9.5	41	119	160	2	0	147	141	143	7	0	2	1
135	0.00213447	0	0.00320171	0	0	0	64	0.6	0	10.2	41	119	160	3	0	147	141	143	7	0	2	1
135	0.00106724	0	0.00320171	0	0	0	65	0.6	0	10.3	38	119	157	4	0	147	141	143	6	0	2	1
135	0.00823852	0.000784621	0.00392311	0	0	0	61	0.8	0	6.7	48	120	168	2	0	148	143	145	6	0	2	1
135	0.00725689	0	0.00435414	0	0	0	58	0.8	0	7.5	50	121	171	3	0	147	146	147	8	0	2	1
135	0.00740741	0	0.00493827	0	0	0	58	0.8	0	6.9	50	121	171	2	0	148	146	147	8	0	2	1
135	0.00642674	0	0.00385604	0	0	0	58	1	0	5.6	43	121	164	3	0	147	144	146	6	0	2	1
135	0.00612745	0	0.00122549	0	0	0	58	1.1	0	4.3	53	111	164	3	0	141	143	145	8	0	2	1
135	0.00634518	0	0	0	0	0	58	1.2	0	5.2	51	111	162	2	0	141	141	143	6	0	2	1
135	0.00786026	0	0.00524017	0	0	0	58	1	0	4.7	58	113	171	3	0	141	144	146	10	0	2	1
125	0	0	0.00725689	0.00870827	0	0	62	1.6	0	1.5	73	68	141	7	0	129	117	125	32	1	7	1
125	0	0	0.00720288	0.00840336	0	0	62	1.7	0	1.2	73	68	141	9	0	128	117	126	29	1	7	1
125	0	0	0.0068306	0.00819672	0	0	62	1.4	0	1.4	73	68	141	8	0	128	117	125	30	1	7	1
125	0	0	0.00772201	0.00900901	0	0	62	1.3	0	1.3	70	68	138	6	0	128	117	124	25	1	7	1
125	0	0.00122549	0.00735294	0.00735294	0	0	62	1.9	0	1.6	70	68	138	6	0	130	118	127	25	1	7	1
125	0	0.00108814	0.00870511	0.00870511	0	0	63	1.6	0	1.7	70	68	138	4	0	130	116	124	32	1	7	1
[truncated: 129 more rows]
