# Supplementary material for: Specialized metabolic functions of keystone taxa sustain soil microbiome stability
Source: Microbiome. 2021 Jan 31;9:35. doi: 10.1186/s40168-020-00985-9 (PMC7849160; doi:10.1186/s40168-020-00985-9)
Supplement: Supplementary file 6 — Additional file 5:. The example data files and R codes for calculating βNTI metrics. [file 40168_2020_985_MOESM5_ESM.zip]

Archive with 9 entries (8 files):
- Supplementary dataset for βNTI calculation/
- Supplementary dataset for βNTI calculation/Methods.txt
- Supplementary dataset for βNTI calculation/betaMNTD_weighted.csv
- Supplementary dataset for βNTI calculation/otutab.fa
- Supplementary dataset for βNTI calculation/otutab.nwk
- Supplementary dataset for βNTI calculation/otutab.tre
- Supplementary dataset for βNTI calculation/otutab.txt
- Supplementary dataset for βNTI calculation/otutab_aligned.fa
- Supplementary dataset for βNTI calculation/weighted_bNTI.csv
