# Supplementary material for: Specialized metabolic functions of keystone taxa sustain soil microbiome stability
Source: Microbiome. 2021 Jan 31;9:35. doi: 10.1186/s40168-020-00985-9 (PMC7849160; doi:10.1186/s40168-020-00985-9)
Supplement: Supplementary file 6 — Additional file 5:. The example data files and R codes for calculating βNTI metrics. [file 40168_2020_985_MOESM5_ESM.zip › Supplementary dataset for βNTI calculation/Methods.txt]

# Reconstructing Phylogenetic Trees （Linux environment）
mafft --maxiterate 1000 --auto otutab.fa >otutab_aligned.fa
fasttree -gtr -nt otutab_aligned.fa >otutab.nwk
# Calculate BetaNTI (R environment)
1. getwd()
2. library(picante)
3. data.set.name = 'otutab' 
4. otu = as.data.frame(read.table(paste(data.set.name,".txt",sep=""),header=T,row.names=1));
dim(otu);
otu=t(otu);
dim(otu)
5. phylowb = read.tree(paste(data.set.name,".nwk",sep=""))
6. phylowb
7. match.phylowb.otu = match.phylo.data(phylowb, t(otu))
8. str(match.phylowb.otu)
9. write.tree(match.phylowb.otu$phy,paste(data.set.name,".tre",sep=""))
10. phylowbMatch = read.tree(paste(data.set.name,".tre",sep=""));
       phylowbMatch
11. match.phylowbMatch.otu = match.phylo.data(phylowbMatch, t(otu))
12. str(match.phylowbMatch.otu)
13. beta.mntd.weighted = as.matrix(comdistnt(t(match.phylowbMatch.otu$data),cophenetic(match.phylowbMatch.otu$phy),abundance.weighted=T))
14. beta.mntd.weighted[1:5,1:5]
15. write.csv(beta.mntd.weighted,'betaMNTD_weighted.csv',quote=F)
16. identical(colnames(match.phylowbMatch.otu$data),colnames(beta.mntd.weighted)); # Just checking and should be TRUE
identical(colnames(match.phylowbMatch.otu$data),rownames(beta.mntd.weighted)); # Just checking and should be TRUE
17. beta.reps = 999; # number of randomizations
18. random.weighted.bMNTD.comp = array(c(-999),dim=c(ncol(match.phylowbMatch.otu$data),ncol(match.phylowbMatch.otu$data),beta.reps))
19. dim(random.weighted.bMNTD.comp);
20. for (rep in 1:beta.reps) {

random.weighted.bMNTD.comp[,,rep] = as.matrix(comdistnt(t(match.phylowbMatch.otu$data),taxaShuffle(cophenetic(match.phylowbMatch.otu$phy)),abundance.weighted=T,exclude.conspecifics = F))

print(c(date(),rep));
}
21. weighted.bNTI = matrix(c(NA),nrow=ncol(match.phylowbMatch.otu$data),ncol=ncol(match.phylowbMatch.otu$data))
22. dim(weighted.bNTI)
23. for (columns in 1:(ncol(match.phylowbMatch.otu$data)-1)) {
  for (rows in (columns+1):ncol(match.phylowbMatch.otu$data)) {
    
    random.vals = random.weighted.bMNTD.comp[rows,columns,];
    weighted.bNTI[rows,columns] = (beta.mntd.weighted[rows,columns] - mean(random.vals)) / sd(random.vals);
    rm("random.vals");
    
  };
};
24. rownames(weighted.bNTI) = colnames(match.phylowbMatch.otu$data);
colnames(weighted.bNTI) = colnames(match.phylowbMatch.otu$data);
weighted.bNTI;
write.csv(weighted.bNTI,"weighted_bNTI.csv",quote=F);
