# Supplementary material for: Specialized metabolic functions of keystone taxa sustain soil microbiome stability
Source: Microbiome. 2021 Jan 31;9:35. doi: 10.1186/s40168-020-00985-9 (PMC7849160; doi:10.1186/s40168-020-00985-9)
Supplement: Supplementary file 6 — Additional file 5:. The example data files and R codes for calculating βNTI metrics. [file 40168_2020_985_MOESM5_ESM.zip › Supplementary dataset for βNTI calculation/betaMNTD_weighted.csv]

	sample1	sample2	sample3	sample4	sample5	sample6
sample1	0	4.50556903861834e-05	1.17945778661365e-05	0.014873516839813	0.013515549380842	0.0121128287043336
sample2	4.50556903861834e-05	0	9.67760222001325e-06	0.0136499503055376	0.0122633794501708	0.0109824722976937
sample3	1.17945778661365e-05	9.67760222001325e-06	0	0.0145378337619863	0.0129868423042595	0.0116333892187072
sample4	0.014873516839813	0.0136499503055376	0.0145378337619863	0	0.00018984849205207	0.000122416255352149
sample5	0.013515549380842	0.0122633794501708	0.0129868423042595	0.00018984849205207	0	0.000139914390170611
sample6	0.0121128287043336	0.0109824722976937	0.0116333892187072	0.000122416255352149	0.000139914390170611	0
