# Supplementary material for: Specialized metabolic functions of keystone taxa sustain soil microbiome stability
Source: Microbiome. 2021 Jan 31;9:35. doi: 10.1186/s40168-020-00985-9 (PMC7849160; doi:10.1186/s40168-020-00985-9)
Supplement: Supplementary file 6 — Additional file 5:. The example data files and R codes for calculating βNTI metrics. [file 40168_2020_985_MOESM5_ESM.zip › Supplementary dataset for βNTI calculation/otutab.nwk]

(((OTU244:0.118857571,OTU482:0.107395208)0.883:0.042440807,((OTU379:0.106323594,(OTU240:0.045044927,(OTU80:0.026843599,OTU456:0.008722877)0.860:0.039550803)0.956:0.080863455)0.960:0.075630321,(OTU536:0.236821391,(OTU47:0.021252498,(((OTU1805:0.038724669,(OTU229:0.014235121,OTU1751:0.025307789)0.964:0.051392534)0.901:0.037822789,(((OTU96:0.054315915,OTU580:0.013188350)0.978:0.051924485,(OTU166:0.010489098,OTU452:0.039422597)0.873:0.019864590)0.925:0.033601133,OTU577:0.007200936)0.641:0.006967286)0.994:0.093938647,OTU156:0.081277589)0.829:0.030451275)0.875:0.059784003)0.925:0.061496999)0.913:0.046973392)0.646:0.006430039,(OTU914:0.767680465,(((OTU322:0.092663484,OTU492:0.131810828)0.986:0.143398187,((((OTU42:0.104538092,OTU94:0.008235489)0.878:0.013245609,OTU493:0.031779528)0.000:0.000000005,(OTU66:0.000368848,OTU572:0.102124652)0.944:0.033059162)0.968:0.116498309,(OTU280:0.126597471,(OTU36:0.000000005,(OTU425:0.012589490,(OTU159:0.000000005,OTU203:0.043148575)0.960:0.020434568)0.997:0.038059681)0.957:0.113533987)0.977:0.146683798)0.972:0.116645832)0.925:0.068630664,(OTU500:0.133868570,(((OTU358:0.017032949,OTU429:0.022784939)0.949:0.037948471,(((((OTU490:0.028359844,(OTU675:0.013902249,(OTU231:0.019992490,(OTU221:0.000000005,(OTU372:0.027129097,OTU5239:0.027071200)0.408:0.008466934)0.986:0.049045499)0.962:0.038052318)0.961:0.041277792)0.747:0.006855487,(OTU412:0.036095611,(OTU44:0.004886189,OTU1625:0.031329936)0.937:0.022188666)0.868:0.009646475)0.767:0.008689947,((OTU799:0.009546622,(OTU331:0.019912147,OTU258:0.057713572)0.123:0.010013345)0.949:0.032196371,(OTU225:0.036226598,OTU230:0.085252236)0.668:0.017151955)0.801:0.010829553)0.862:0.014015236,OTU92:0.013205508)0.860:0.014569153,((OTU68:0.015944243,(OTU169:0.013338470,OTU113:0.022265763)0.690:0.005563390)0.980:0.048604892,(OTU49:0.010144568,OTU1101:0.024105795)0.967:0.039400608)0.898:0.025288985)0.940:0.041087417)0.987:0.100461853,((OTU131:0.060721658,((OTU187:0.034803033,(OTU35:0.020402193,OTU591:0.037123311)0.916:0.023382068)0.859:0.017304477,((OTU1123:0.062310241,(OTU616:0.000000005,OTU10844:0.098707526)0.908:0.020691098)0.965:0.036199961,(OTU513:0.033240561,(OTU72:0.046691078,OTU460:0.029297377)0.326:0.011898920)0.768:0.011562286)0.877:0.022467670)0.790:0.020543159)0.914:0.044377613,OTU109:0.063057014)0.808:0.034523471)0.054:0.023770723)0.931:0.057155459)0.407:0.008729016)0.687:0.017151136,((OTU212:0.186261494,(((OTU481:0.007322456,(OTU359:0.071616406,(OTU211:0.008178030,OTU607:0.026400984)0.977:0.058980536)0.909:0.048013878)0.999:0.225161036,(OTU193:0.264457429,(OTU233:0.218103246,OTU374:0.051272403)0.559:0.041697209)0.064:0.024072848)0.929:0.064818647,((((OTU86:0.205584558,(OTU289:0.001609146,((OTU246:0.018906570,(OTU208:0.016011129,(OTU59:0.019365917,((OTU88:0.015757650,OTU6534:0.022974851)0.785:0.010655864,OTU293:0.024560239)0.610:0.009882926)0.614:0.012038039)0.727:0.004380647)0.772:0.007171937,OTU7918:0.009921204)0.908:0.031968687)0.808:0.029659781)0.938:0.070192544,(OTU165:0.127870733,((((OTU264:0.025209733,OTU265:0.019944660)0.802:0.013694009,(OTU544:0.112332827,(OTU350:0.026250120,OTU431:0.046028301)0.789:0.012306629)0.843:0.020511008)0.962:0.073565009,((OTU167:0.002454473,OTU652:0.040160540)0.995:0.113087889,(OTU277:0.077073689,OTU414:0.152545052)0.828:0.038267703)0.477:0.046444278)0.926:0.069857646,((((OTU583:0.184148406,OTU375:0.138429790)0.766:0.016706560,((OTU774:0.062677632,(OTU292:0.026557192,OTU625:0.074535305)0.984:0.079216055)0.958:0.063703719,(OTU132:0.023389172,OTU180:0.018020985)1.000:0.229437851)0.738:0.010824474)0.702:0.014216119,(OTU368:0.330362498,OTU315:0.062809082)0.695:0.016297148)0.978:0.070860727,OTU274:0.053929207)0.459:0.028368193)0.817:0.025964472)0.944:0.042029004)0.766:0.020368281,(OTU140:0.049396218,((((OTU1502:0.000000005,(OTU330:0.013937465,OTU102:0.088077286)0.950:0.034366993)0.847:0.012251324,(OTU95:0.019318015,OTU25:0.020481532)0.359:0.011987495)0.264:0.007239625,OTU249:0.015865298)0.800:0.019956989,OTU45:0.000000005)0.997:0.164853119)0.940:0.076833899)0.788:0.043128990,(((OTU155:0.062477737,OTU440:0.016905037)0.939:0.038313872,(OTU119:0.144190831,(OTU10:0.015345548,((OTU16:0.041755999,(OTU584:0.051535653,OTU309:0.039971851)0.695:0.016154525)0.949:0.033081392,(OTU163:0.027302537,(OTU164:0.059813238,OTU288:0.035982037)0.990:0.079310802)0.511:0.001713184)0.954:0.055125318)0.883:0.031798674)0.884:0.036518684)0.973:0.057781162,((OTU333:0.099863265,(OTU305:0.010114589,OTU376:0.048299418)0.943:0.047140536)0.462:0.023203089,(OTU215:0.062774977,((OTU297:0.000000005,((OTU173:0.078567647,(OTU282:0.011546713,OTU478:0.024411185)0.887:0.019429121)0.833:0.024403733,(OTU263:0.036374354,OTU256:0.045105171)0.148:0.026239661)0.077:0.003853450)0.998:0.113667184,(OTU320:0.021891259,OTU436:0.051578193)0.482:0.028109104)0.934:0.052911746)0.915:0.046929929)0.635:0.008897164)0.963:0.073468890)0.290:0.008079471)0.625:0.005013990)0.817:0.015773364,(((OTU79:0.148223943,(OTU324:0.059303792,(OTU2102:0.005026167,(OTU127:0.013111169,(OTU170:0.004375362,OTU319:0.030472214)0.935:0.028133852)0.804:0.016129565)0.999:0.124435623)0.730:0.033623173)0.387:0.012386948,(((OTU411:0.128815954,OTU552:0.157434462)0.556:0.011324475,(OTU151:0.084798016,(OTU207:0.085536586,OTU736:0.110898209)0.855:0.036778210)0.803:0.017595523)0.921:0.045346414,OTU192:0.164706784)0.827:0.025323072)0.731:0.032503951,(((OTU33:0.008903917,(OTU273:0.022780080,(OTU684:0.021616024,OTU4881:0.012576367)0.629:0.010393650)0.731:0.006060912)1.000:0.139893438,(((((OTU303:0.021767940,(OTU428:0.041054430,OTU1001:0.017150142)0.919:0.027093349)0.995:0.056010681,((OTU134:0.012723679,OTU143:0.027267663)0.954:0.023240465,(OTU357:0.000000005,(OTU75:0.026297073,OTU232:0.007967248)0.973:0.026861705)0.701:0.006466362)0.857:0.012768607)0.000:0.000000006,(OTU611:0.013128208,(OTU206:0.016572888,OTU476:0.017582347)0.732:0.004001479)0.089:0.009918820)0.983:0.043975372,(OTU154:0.017105161,(OTU199:0.000000005,(OTU377:0.028602662,((OTU53:0.007907259,OTU271:0.030678703)0.853:0.012345320,(OTU55:0.022791626,(OTU1015:0.014077587,OTU2252:0.022930841)0.737:0.003598413)0.667:0.002544411)0.853:0.009741439)0.810:0.008307822)0.947:0.028446600)0.756:0.020432002)0.461:0.004748398,((OTU317:0.022553838,OTU930:0.025679397)0.873:0.012582959,(OTU216:0.012575476,OTU426:0.023654635)0.683:0.003641951)0.890:0.016609100)0.942:0.062537863)0.782:0.018328060,((OTU318:0.101735720,OTU347:0.096633484)0.750:0.017451002,(((OTU415:0.009945752,OTU700:0.045547522)0.995:0.098147504,(((OTU241:0.087925302,(OTU1291:0.017267533,(OTU18:0.009936090,OTU85:0.046422361)0.954:0.044137434)0.970:0.063115665)0.793:0.029112585,((OTU235:0.021072132,(OTU413:0.064701267,(OTU198:0.004561942,OTU52:0.057961897)0.773:0.008059423)0.939:0.024336125)0.715:0.004924946,((((OTU228:0.012710403,OTU365:0.031976032)0.820:0.011480856,OTU210:0.029763418)0.000:0.000000005,((OTU299:0.014180154,(OTU43:0.050552466,OTU125:0.002087622)0.877:0.017383157)0.000:0.000000005,OTU89:0.096300586)0.372:0.010952779)0.967:0.031430723,(OTU214:0.035945361,OTU285:0.062821921)0.900:0.029995354)0.880:0.023208639)0.752:0.011125205)0.731:0.030629298,(OTU275:0.069409571,OTU314:0.173742288)0.652:0.012771809)0.989:0.079346476)0.839:0.027143240,(((OTU181:0.034918083,(OTU168:0.008042685,OTU467:0.079548005)0.990:0.071848307)0.784:0.017185688,(OTU130:0.008926248,OTU6118:0.028459627)0.946:0.040511675)0.920:0.030118702,OTU48:0.069478315)0.770:0.015976075)0.950:0.034690338)0.853:0.016418888)0.906:0.034847651)0.473:0.000000014)0.670:0.022370817);
