# Supplementary material for: Specialized metabolic functions of keystone taxa sustain soil microbiome stability
Source: Microbiome. 2021 Jan 31;9:35. doi: 10.1186/s40168-020-00985-9 (PMC7849160; doi:10.1186/s40168-020-00985-9)
Supplement: Supplementary file 6 — Additional file 5:. The example data files and R codes for calculating βNTI metrics. [file 40168_2020_985_MOESM5_ESM.zip › Supplementary dataset for βNTI calculation/otutab.txt]

SampleID	sample1	sample2	sample3	sample4	sample5	sample6
OTU44	11	14	6	197	196	199
OTU199	74	79	67	152	110	131
OTU59	51	45	54	96	126	123
OTU25	135	176	157	4	6	3
OTU53	40	52	60	112	81	101
OTU55	87	101	97	40	30	32
OTU33	80	81	87	38	43	47
OTU96	24	26	25	97	105	88
OTU95	99	113	110	8	2	5
OTU45	85	91	81	17	23	26
OTU79	74	74	83	26	32	28
OTU109	29	34	22	71	81	77
OTU72	30	33	20	68	69	67
OTU35	51	46	40	44	53	43
OTU198	16	11	21	65	79	77
OTU80	52	48	49	32	33	30
OTU143	35	43	48	35	40	38
OTU66	13	12	17	69	58	67
OTU49	68	61	58	4	1	4
OTU167	57	51	39	18	16	15
OTU52	34	45	37	28	18	24
OTU130	32	34	34	19	30	31
OTU92	1	2	2	53	55	68
OTU36	52	28	38	15	25	16
OTU168	5	9	7	55	47	46
OTU289	0	0	0	68	73	25
OTU75	39	51	37	10	11	10
OTU43	43	34	45	15	11	10
OTU513	0	0	0	52	43	58
OTU134	27	38	45	7	11	18
OTU125	25	35	28	15	16	22
OTU156	27	20	30	22	22	15
OTU48	28	25	23	24	21	12
OTU221	16	19	16	31	24	26
OTU88	11	10	9	23	38	30
OTU42	0	0	0	37	42	34
OTU164	24	24	32	9	10	9
OTU476	27	33	20	11	5	7
OTU131	13	11	8	21	31	20
OTU94	7	9	9	25	25	25
OTU4881	31	27	21	9	3	5
OTU292	8	7	7	25	21	29
OTU258	0	0	0	24	39	34
OTU206	14	22	16	12	16	15
OTU86	5	3	7	32	25	23
OTU431	5	3	3	25	26	31
OTU119	37	19	34	0	0	0
OTU211	20	15	26	8	9	9
OTU215	31	32	22	0	0	0
OTU180	4	1	2	27	22	25
OTU154	8	8	9	22	16	17
OTU303	19	26	19	3	3	8
OTU2252	20	18	18	5	7	8
OTU317	16	24	17	4	4	10
OTU208	3	6	8	21	20	18
OTU132	30	16	24	1	2	2
OTU165	14	18	17	8	9	8
OTU271	7	9	8	21	16	14
OTU159	27	12	21	5	5	4
OTU372	0	6	2	19	23	24
OTU127	21	20	22	2	3	4
OTU151	11	12	6	19	12	13
OTU482	15	12	10	11	11	12
OTU347	15	17	9	7	11	12
OTU616	0	0	0	23	31	18
OTU625	0	0	0	27	22	22
OTU155	18	19	28	1	1	2
OTU374	16	17	23	2	7	3
OTU89	6	10	9	10	17	16
OTU16	12	10	15	9	11	10
OTU113	5	8	8	14	14	16
OTU536	13	13	17	7	8	8
OTU192	17	19	20	4	3	2
OTU210	17	14	12	11	5	5
OTU333	23	15	25	0	0	0
OTU684	14	14	18	4	5	7
OTU47	23	18	21	0	0	0
OTU264	18	18	15	4	2	4
OTU611	14	14	15	8	3	7
OTU357	7	14	15	8	6	10
OTU1502	22	20	11	3	2	2
OTU1015	18	19	16	2	1	4
OTU285	23	14	15	2	2	4
OTU166	16	12	20	5	4	3
OTU368	12	8	13	11	6	9
OTU288	18	12	15	3	7	4
OTU187	0	0	0	15	22	22
OTU375	6	2	3	19	13	15
OTU500	4	2	3	19	16	15
OTU229	1	3	2	18	17	18
OTU265	0	0	0	19	17	22
OTU273	17	19	10	5	3	2
OTU228	13	14	15	6	4	4
OTU452	11	21	18	1	3	2
OTU274	3	2	3	14	18	15
OTU478	10	8	8	9	7	13
OTU233	8	10	12	8	5	11
OTU493	3	4	1	17	17	13
OTU456	2	4	3	21	12	12
OTU774	7	8	7	11	6	13
OTU256	19	15	19	0	0	0
OTU320	16	15	19	1	1	1
OTU207	17	11	20	0	3	2
OTU231	12	11	12	5	5	7
OTU140	17	18	13	1	1	1
OTU309	15	17	16	2	1	0
OTU315	5	5	4	8	14	14
OTU675	8	13	11	8	6	4
OTU232	7	6	9	12	9	6
OTU282	3	4	5	11	12	14
OTU275	11	5	7	12	7	8
OTU331	10	8	7	12	7	6
OTU411	10	16	10	6	4	3
OTU460	0	0	0	14	18	17
OTU319	10	9	15	4	6	4
OTU305	1	1	1	12	13	19
OTU490	4	6	3	12	8	13
OTU350	0	0	0	13	14	18
OTU322	2	2	3	9	18	12
OTU412	0	0	0	11	16	19
OTU169	11	12	7	4	5	7
OTU318	1	1	1	12	11	18
OTU68	7	10	8	5	7	7
OTU244	7	6	6	12	4	8
OTU203	18	10	16	0	0	0
OTU10844	0	0	0	21	17	7
OTU170	11	15	11	3	1	2
OTU652	17	14	7	2	1	2
OTU193	5	3	3	6	14	11
OTU102	12	9	12	1	4	5
OTU584	0	0	0	15	13	14
OTU492	10	10	5	4	8	6
OTU1291	5	5	7	7	9	9
OTU85	3	4	3	11	11	10
OTU429	8	14	9	4	3	4
OTU230	13	15	13	0	2	0
OTU799	11	9	8	6	6	3
OTU225	0	0	0	14	14	14
OTU1805	13	15	10	2	2	1
OTU379	15	12	15	0	0	0
OTU428	13	10	12	1	4	2
OTU216	4	7	5	8	6	11
OTU297	14	11	11	2	3	1
OTU299	2	1	1	9	18	11
OTU235	3	12	5	6	10	5
OTU6534	13	13	8	2	4	2
OTU359	6	5	7	5	9	8
OTU481	0	0	0	14	10	16
OTU376	1	0	1	13	16	10
OTU163	10	7	11	4	6	3
OTU426	7	6	11	7	5	3
OTU173	4	2	5	8	8	12
OTU425	16	9	11	1	2	1
OTU241	12	10	7	2	4	4
OTU249	8	9	10	5	2	3
OTU263	4	4	7	6	8	8
OTU314	7	3	4	6	8	9
OTU467	10	6	11	4	3	4
OTU1625	3	4	5	9	9	7
OTU591	2	3	3	8	9	12
OTU7918	1	2	3	9	13	9
OTU324	3	8	7	7	5	6
OTU2102	6	9	9	3	6	3
OTU914	0	0	0	19	12	6
OTU365	12	16	9	0	0	0
OTU413	8	5	9	6	3	5
OTU181	10	7	9	2	2	7
OTU277	12	5	9	5	3	2
OTU440	16	7	13	0	0	0
OTU436	7	8	11	3	3	3
OTU544	12	8	13	1	0	2
OTU6118	5	7	9	1	6	7
OTU580	7	9	7	3	3	6
OTU293	6	15	10	0	1	3
OTU240	0	0	0	10	10	15
OTU583	0	0	0	11	11	12
OTU377	7	14	13	0	0	0
OTU572	0	0	0	14	10	10
OTU1123	5	5	4	7	7	6
OTU577	12	10	10	1	1	1
OTU280	4	2	3	8	10	6
OTU214	12	11	8	1	0	2
OTU552	5	6	5	5	5	7
OTU330	8	9	15	0	0	0
OTU414	5	4	5	8	3	7
OTU18	6	6	9	4	3	4
OTU415	0	0	0	11	12	9
OTU700	10	9	7	3	2	2
OTU246	2	2	1	9	11	7
OTU607	13	6	5	2	4	2
OTU212	1	1	3	8	7	11
OTU10	8	4	10	3	3	3
OTU358	4	7	9	4	4	3
OTU930	10	11	10	0	0	0
OTU5239	8	5	8	4	3	2
OTU1101	3	4	5	7	6	5
OTU736	11	9	7	2	1	1
OTU1751	2	4	2	9	7	6
OTU1001	4	5	6	4	7	3
