# Supplementary material for: Specialized metabolic functions of keystone taxa sustain soil microbiome stability
Source: Microbiome. 2021 Jan 31;9:35. doi: 10.1186/s40168-020-00985-9 (PMC7849160; doi:10.1186/s40168-020-00985-9)
Supplement: Supplementary file 6 — Additional file 5:. The example data files and R codes for calculating βNTI metrics. [file 40168_2020_985_MOESM5_ESM.zip › Supplementary dataset for βNTI calculation/otutab_aligned.fa]

>OTU10
gtgccagccgccgcggtaatacgtagggcgcaagcgttgtccggaattattgggcgtaaa
gagctcgtaggcggct-tgtcacgtcgggtgtgaaagc-ccggggcttaaccccgggtct
gcattcgatacg-ggct-agc-tagagtgtggtaggggagatcggaattcctggtgtagc
ggtgaaatgcgcagatatcaggaggaacaccgg--tggcgaaggcggatctctgggccat
tactgacgctgaggagc------------
>OTU16
gtgccagccgccgcggtaatacgtagggcgcaagcgttatccggaattattgggcgtaaa
gagctcgtaggcggtt-tgtcgcgtctgctgtgaaaga-ccggggctcaactccggttct
gcagtgggtacg-ggca-gac-tagagtgatgtaggggagactggaattcctggtgtagc
ggtgaaatgcgcagatatcaggaggaacaccga--tggcgaaggcaggtctctgggcatt
aactgacgctgaggagc------------
>OTU18
gtgccagccgccgcggtaatacggagggggctagcgttgttcggaattactgggcgtaaa
gcgcacgtaggcggct-ttgtaagttagaggtgaaagc-ccggggctcaactccggaatt
gcctttaagact-gcat-cgc-tagaattgtggagaggtaagtggaattccgagtgtaga
ggtgaaattcgtagatattcggaagaacaccag--tggcgaaggcgacttactggacaca
tattgacgctgaggtgc------------
>OTU25
gtgccagccgccgcggtaatacggggggagcaagcgttgttcggatttactgggcgtaaa
gggcgcgtaggcggtcagcacaagtcagttgtgaaatc-tccgggcttaactcggaaagg
tcaactgatact-gtgc-gac-tagagtgcagaaggggcaactggaattctcggtgtagc
ggtgaaatgcgtagatatcgagaggaacacctg--cggcgaaggcgggttgctgggctga
cactgacgctgaggcg-------------
>OTU33
gtgccagccgccgcggtaatacagagggtgcaagcgttgttcggaatcattgggcgtaaa
gggcgtgtaggcggtc-tgttaagtcatgtgtgaaatc-cctcggctcaaccggggaacg
acgcatgaaact-gaca-agc-tagagtaccaaagaggggggtggaattcccggtgtagc
ggtgaaatgcgtagatatcgggaggaacaccgg--tggcgaaggcggccccctggttgga
tactgacgctgagacgc------------
>OTU35
gtgccagccgccgcggtaatacagagggtgcgagcgttaatcggaattactgggcgtaaa
gcgcgcgtaggcggct-ttgcaagtcgggtgtgaaatc-cccaggcttaacctgggaact
gcattcgagact-gcat-tgc-tagagtatgggagagggaagtggaatttccggtgtagc
ggtgaaatgcgtagatatcggaaggaacatcag--tggcgaaagcgacttcctggaccaa
tactgacgctcatgtgc------------
>OTU36
gtgccagccgccgcggtaatacggagggtgcaagcgttatccggattcactgggtttaaa
gggtgcgtaggtgggc-aagtaagtcagtggtgaaatc-tccgggcttaacccggaaact
gccattgatact-attt-gtc-ttgaatactgtggaggtcagcggaatatgtcatgtagc
ggtgaaatgcttagatatgacatagaacaccaa--ttgcgaaggcagctggctacacaaa
tattgacactgaggcac------------
>OTU42
gtgccagccgccgcggtaatacgtaggtggcaagcgttgtccggatttattgggtttaaa
gggtgcgtaggcggcc-tattaagtcagttctgaaata-tcccggcttaaccgggagggt
gggattgatact-gatg-ggc-ttgagtggactcgaggtaggcggaattgacggtgtagc
ggtgaaatgcttagatatcgtcaagaacaccga--tagtgtagacagcttactagatttc
aactgacgctgaggcac------------
>OTU43
gtgccagccgccgcggtaatacgaagggggctagcgttgctcggaatcactgggcgtaaa
gggtgcgtaggcgggt-ctttaagtcaggggtgaaatc-ctggagctcaactccagaact
gcctttgatact-gaag-atc-ttgagttcgggagaggtgagtggaactgcgagtgtaga
ggtgaaattcgtagatattcgcaagaacaccag--tggcgaaggcggctcactggcccga
tactgacgctgaggcac------------
>OTU44
gtgccagccgccgcggtaatacgtagggtgcgggcgttaatcggaattactgggcgtaaa
gcgtgcgcaggcggct-ccttaagtcagatgtgaaatc-cccgggcttaacctgggaact
gcgtttgaaact-gagg-ggc-ttgagtgtggaagaggggggtggaattccaggtgtagc
agtgaaatgcgtagagatctggaggaacaccga--tggcgaaggcagccccctgggctaa
cactgacgctcatgcac------------
>OTU45
gtgccagccgccgcggtaatacggggggagcaagcgttgttcggatttactgggcgtaaa
gggcgcgtaggcggccaccgcaagtcgactgtgaaatc-tccgggcttaacccggaaagg
tcagccgatact-gcgg-ggc-tagagtgcagaaggggcaactggaattctcggtgtagc
ggtgaaatgcgtagatatcgagaggaacacctg--cggcgaaggcgggttgctgggctga
cactgacgctgaggcg-------------
>OTU47
gtgccagccgccgcggtaatacagaggtctcaagcgttgttcggattcattgggcgtaaa
gggtgcgtaggcggcg-cggtaagtcgggtgtgaaatc-tcggagcttaactccgaaact
gcattcgatact-gccg-tgc-ttgaggactggagaggagactggaatttacggtgtagc
ggtgaaatgcgtagatatcgtaaggaagaccag--tggcgaaggcgggtctctggacagt
tcctgacgctgaggcac------------
>OTU48
gtgccagccgccgcggtaatacgaagggggcaagcgttgttcggaattactgggcgtaaa
gggcgcgtaggcggct-tatcaagtcaggcgtgaaatt-cccgggctcaacctgggggct
gcgcttgatact-gatg-agc-ttgaatgcgggagaggatagtggaattcccagtgtaga
ggtgaaattcgtagatattgggaagaacaccgg--tggcgaaggcggctatctggcccgt
aattgacgctgaggcgc------------
>OTU49
gtgccagccgccgcggtaatacgtagggtgcaagcgttaatcggaattactgggcgtaaa
gcgtacgcaggcggct-ttgcaagacaggtgtgaaatc-cccgggcctaacctgggaact
gcatttgtgact-gcat-ggc-tagagtttgtcagaggggggtggaattccacgtgtagc
agtgaaatgcgtagatatgtggaggaacaccga--tggcgaaggcagccccctgggatgt
gactgacgctcatgtac------------
>OTU52
gtgccagccgccgcggtaatacggagggggctagcgttgttcggaattactgggcgtaaa
gcgcgcgtaggcggac-ctgcaagtcgggggtgaaagc-ccgaggctcaacctcggaact
gccttcgatact-gcgg-gtc-tcgagtccgggagaggtgagtggaattcctagtgtaga
ggtgaaattcgtagatattaggaagaacaccag--tggcgaaggcggctcactggcccgg
tactgacgctgaggcgc------------
>OTU53
gtgccagccgccgcggtaatacagagggggcaagcgttgttcggaattactgggcgtaaa
gggcgcgtaggcggcc-tgctaagtcgaacgtgaaatc-cctgggctcaacccaggaact
gcgtccgatact-ggtt-ggc-ttgaatccgggagagggatgtggaattccaggtgtagc
ggtgaaatgcgtagatatctggaggaacaccgg--tggcgaaggcgacatcctggaccgg
tattgacgctgaggcgc------------
>OTU55
gtgccagccgccgcggtaatacagagggggctagcgttgttcggaattactgggcgtaaa
gggcgcgtaggtggcc-tgttaagtcgaacgtgaaatc-cccgggctcaacccgggaact
gcgtccgagact-ggca-ggc-tcgaatccgggagagggatgtggaattccaggtgtagc
ggtgaaatgcgtagatatctggaggaacaccgg--tggcgaaggcggcatcctggaccgg
tattgacgctgaggcgc------------
>OTU59
gtgccagccgccgcggtaatacgtaggtggcaagcgttgtccggaattattgggcgtaaa
gcgcgcgcaggcggtc-ctttaagtctgatgtgaaagc-ccacggctcaaccgtggaggg
tcattggaaact-gggg-gac-ttgagtgcagaagaggagagtggaattccacgtgtagc
ggtgaaatgcgtagagatgtggaggaacaccag--tggcgaaggcgactctctggtctgt
aactgacgctgaggcgc------------
>OTU66
gtgccagccgccgcggtaatacgtaggtggcaagcgttgtccggatttattgggtttaaa
gggtgcgtaggcggct-ttgtaagtcagtggtgaaata-tggcagctcaactgtcagggt
gccattgatact-gcgg-agc-ttgagtacagatgaggtaggcggaattgacggtgtagc
ggtgaaatgcttagatatcgtcaagaacaccga--tagcgaaggcagcttactaggctgt
aactgacgctgaggcac------------
>OTU68
gtgccagccgccgcggtaatacgtagggtgcaagcgttaatcggaattactgggcgtaaa
gcgtgcgcaggcggtt-gtgcaagacaggtgtgaaatc-cccgggcttaacctgggaact
gcacttgtgact-gcac-agc-tggagtgcggcagagggggatggaattccgcgtgtagc
agtgaaatgcgtagatatgcggaggaacaccga--tggcgaaggcaatcccctgggcctg
cactgacgctcatgcac------------
>OTU72
gtgccagccgccgcggtaatacggagggtgcaagcgttaatcggaattactgggcgtaaa
gcgcacgcaggtggct-gagtcagtcgattgtgaaagc-cctgggcttaacctgggaatt
gcagtcgatact-actc-agc-tagagtatgggagagggtagtggaattcccggtgtagc
ggtgaaatgcgtagatatcgggaggaacatcag--tggcgaaggcggctacctggcccaa
tactgacactcaggtgc------------
>OTU75
gtgccagccgccgcggtaatacggggggggtaagcgttgttcggaattactgggcgtaaa
gggctcgtaggcggcc-aactaagtcatacgtgaaatc-cctcagcttaactggggaact
gcgtgtgatact-ggat-ggc-ttggatttgggagagggatgcggaattccaggtgtagc
ggtgaaatgcgtagatatctggaggaacaccgg--tggcgaaggcggcatcctggaccaa
tattgacgctgaggagc------------
>OTU79
gtgccagccgccgcggtaatacggagggggcgagtgttgttcggaattactgggcgtaaa
gggcgcgcaggcggcc-tggcaagtcgagtgtgaaatc-ccttggcttaactgaggaatg
gcgctcgaaact-acct-cgc-tggagggcgggagagggaagtggaactctcggtgtagg
ggtgaaatctgtagatatcgagaggaacaccgg--tggcgaaggcggcttcctggcccgt
acctgacgctgaggcgc------------
>OTU80
gtgccagccgccgcggtaatacgaaggtggcaagcgttgttcggatttactgggcgtaca
gggagcgtaggcggtt-ggataagccctccgtgaaatc-tccaggcttaacctggaaagt
gcagaggggact-gttc-agc-tagaggatgggagaggagcgcggaattcccggtgtagc
ggtgaaatgcgtagagatcgggaggaaggccgg--tggcgaaggcggcgctctggaacat
ttctgacgctgaggctc------------
>OTU85
gtgccagcagccgcggtaatacggagggggctagcgttgttcggaattactgggcgtaaa
gcgcacgtaggcggct-ttgtaagttagaggtgaaagc-ccggagctcaactccggaact
gcctttaagact-gcat-cgc-ttgaacgtcggagaggtaagtggaattccgagtgtaga
ggtgaaattcgtagatattcggaagaacaccag--tggcgaaggcgacttactggacgac
tgttgacgctgaggtgc------------
>OTU86
gtgccagccgccgcggtaatacgtaggtggcaagcgttgtccggaatcactgggcgtaaa
gcgcgcgcaggcggcg-atctacgtctggggtgaaagc-ccggagctcaactccgggact
gccttggatacg-ggat-cgc-ttgaggattggagaggcaaggggaattccacgtgtagc
ggtgaaatgcgtagatatgtggaggaacacctg--tggcgaaggcgccttgctggccaat
ttctgacgctgaggcgc------------
>OTU88
gtgccagccgccgcggtaatacgtaggtggcaagcgttatccggaattattgggcgtaaa
gcgcgcgcaggtggtt-tcttaagtctgatgtgaaagc-ccacggctcaaccgtggaggg
tcattggaaact-ggga-gac-ttgagtgcagaagaggaaagtggaattccatgtgtagc
ggtgaaatgcgtagagatatggaggaacaccag--tggcgaaggcgactttctggtctgt
aactgacactgaggcgc------------
>OTU89
gtgccagccgccgcggtaatacgaagggggctagcgttgttcggaatcactgggcgtaaa
gggcgcgtaggcggct-ttataagtcgggggtgaaagc-ctgtggctcaaccacagaatt
gccttcgatact-gtag-agc-ttgagaccggaagaggtaagtggaactgcgagtgtaga
ggtgaaattcgtagatattcgcaagaacaccag--tggcgaaggcggcttactggtccgg
ttctgacgctgaggcgc------------
>OTU92
gtgccagccgccgcggtaatacgtagggtgcgagcgttaatcggaattactgggcgtaaa
gcgtgcgcaggcggtt-ttgtaagtcagatgtgaaatc-cccgggcttaacctgggaact
gcgtttgaaact-acaa-ggc-tagagtgtggcagaggggggtggaattccacgtgtagc
agtgaaatgcgtagagatgtggaggaacaccga--tggcgaaggcagccccctgggttaa
cactgacgctcaggcac------------
>OTU94
gtgccagccgccgcggtaatacgtaggtggcaagcgttgtccggatttattgggtttaaa
gggtgcgtaggcggcc-ctgtaagtcagtgctgaaata-tcccagcttaactgggagggt
ggcattgatact-gcgg-ggc-tagagtacagatgaggtaggcggaattgacggtgtagc
ggtgaaatgcttagatatcgtcaagaacaccta--tagcgaaggcagcttactaggctgt
aactgacgctgaggcac------------
>OTU95
gtgccagccgccgcggtaatacggggggagcaagcgttgttcggatttactgggcgtaaa
gggcgcgtaggcggccagcgcaagtcagttgtgaaatc-tccgagcttaactcggaaagg
tcaactgatact-gcgc-ggc-tagagtgcggaaggggcaactggaattcttggtgtagc
ggtgaaatgcgtagatatcaagaggaacacctg--cggcgaaggcgggttgctgggccga
cactgacgctgaggcg-------------
>OTU96
gtgccagccgccgcggtaatacagaggtcccaagcgttgttcggattcactgggcgtaaa
gggtgcgtaggcggtc-gggtaagtctgacgtgaaatc-ttcaagctcaacttggaaact
gcgtcggatact-attc-ggc-tagaggaatggaggggagactggaatacttggtgtagc
agtgaaatgcgtagatatcaagtggaacaccag--tggcgaaggcgagtctctggacatt
tcctgacgctgaggcac------------
>OTU102
gtgccagccgccgcggtaatacgtagggaccaagcgttgttcggatttactgggcgtaaa
gggcgcgtaggcggcg-cggtaagtcacttgtgaaatc-tctgagcttaactcagaacgg
ccaagtgatact-gcag-tgc-tagagtgtggaaggggcaatcggaattcttggtgtagc
ggtgaaatgcgtagatatcaagaggaacacctg--aggtgaagacgggttgctgggccaa
cactgacgctgaggcgc------------
>OTU109
gtgccagccgccgcggtaatacagagggtgcgagcgttaatcggaattactgggcgtaaa
gcgtgcgtagacggtt-atttaagtcgggtgtgaaagc-cccgggctcaacctgggaatt
gcattcgagact-gaat-agc-tagggtacggtagagggaagcggaatttccggtgtagc
ggtgaaatgcgtagatatcggaaggaacatcag--tggcgaaagcggcttcctggaccag
taccgacgttcaggcac------------
>OTU113
gtgccagcagccgcggtaatacgtagggtgcgagcgttaatcggaattactgggcgtaaa
gcgtgcgcaggcggtg-atgtaagacaggtgtgaaatc-cccgggcttaacctgggaact
gcatttgtgact-gcat-cgc-tggagtgcggcagagggggatggaattccgcgtgtagc
agtgaaatgcgtagatatgcggaggaacaccga--tggcgaaggcaatcccctgggcctg
cactgacgctcatgcac------------
>OTU119
gtgccagccgccgcggtaatacgtagggaccgagcgttgtccggattcattgggcgtaaa
gagctcgtaggcggcc-actcaagtcgaatgtgaaacc-tcgaggcttaacctcgagcct
gcattcgatact-gggc-ggc-tagagtctggtagggggatctggaattcctggtgtagc
ggtggaatgcgcagatatcaggaggaacaccgg--tggcgaaggcgggatcctgggccag
tactgacgctgaggagc------------
>OTU125
gtgccagccgccgcggtaatacgaagggggctagcgttgctcggaatcactgggcgtaaa
gcgcacgtaggcggct-ttttaagtcaggggtgaaatc-ctggagctcaactccagaact
gcctttgatact-gaga-agc-ttgagtccgggagaggtgagtggaactgcgagtgtaga
ggtgaaattcgtagatattcgcaagaacaccag--tggcgaaggcggctcactggcccgg
tactgacgctgaggtgc------------
>OTU127
gtgccagccgccgcggtaagacagagggggcaagcgttgctcggaattactgggcgtaaa
gggcgcgtaggcggaa-tggcaagtcggtcgtgaaatc-cttcggctcaaccgaagaacg
tcgatcgaaact-gccg-ttc-ttgaggattgcagaggagactggaattcccggtgtagc
ggtgaaatgtgtagagatcgggaggaacaccgg--tggcgaaggcgggtctctgggcaat
tcctgacgctgaggcgc------------
>OTU130
gtgccagccgccgcggtaatacgaagggggctagcgttgttcggaattactgggcgtaaa
gggcgcgtaggcggtg-tgtcaagtcaggcgtgaaagc-cccgggctcaacctgggaacc
gcgcttgagact-ggca-cgc-tcgagttcgggagaggatggtggaattcccagtgtaga
ggtgaaattcgtagatattgggaagaacaccga--tggcgaaggcagccatctggaccga
cactgacgctgaggcgc------------
>OTU131
gtgccagccgccgcggtaatacagagggtgcgagcgttaatcggaattactgggcgtaaa
gcgcacgtaggtggcg-acgtaagtcgggtgtgaaagc-cccgggctcaacctgggaatt
gcattcgagact-gcat-tgc-tggagtacggaagaggagggcggaattcccggtgtagc
ggtgaaatgcgtagatatcgggaggaacatcag--tggcgaaggcggccctctggtccag
tactgacactcaagtgc------------
>OTU132
gtgccagccgccgcggtaaaacgtaggtggcgagcgttatccggatttactgggcgtaaa
gggtgtgcaggctgcc-cctcaagtggtgtatgaaagg-gctcggctcaaccgggctagg
ttatgccagact-gagg-ggc-tagagagcgagagcgggacgtggaattccgggtgtagt
ggtgaaatgcgtagagatccggaggaaccccag--aggcgaaggcggcgtcctggctcgc
atctgacgctcagacac------------
>OTU134
gtgccagccgccgcggtaatacggggggggcaagcgttgttcggaattactgggcgtaaa
gggctcgtaggtggcc-aactaagtcagacgtgaaatc-cccaggcttaacctgggaact
gcgtctgatact-ggat-ggc-ttgaattcgggagagggatgcagaattccaggtgtagc
ggtgaaatgcgtagatatctggaggaataccgg--tggcgaaggcggcatcctggaccga
gattgacactgatgagc------------
>OTU140
gtgccagccgccgcggtaatacgtaggtggcaagcgttgttcggaattattgggcgtaaa
gggcgcgtaggcggtt-tgttaagtcggctgtgaaagc-ccggggctcaaccccggaggg
tcagccgatact-ggca-gac-tagagtacggaagaggtagctggaattcccggtgtagc
ggtgaaatgcgtagatatcgggaggaacacctg--aggcgaaggcgggctactgggccga
tactgacgctgatgcgc------------
>OTU143
gtgccagccgccgcggtaatacggggggggcaagcgttgttcggaattactgggcgtaaa
gggctcgtaggcggcc-aactaagtcggacgtgaaatc-cccaggctcaacctgggaact
gcgtccgatact-ggat-ggc-ttgaatccgggagagggatgcagaattccaggtgtagc
ggtgaaatgcgtagatatctggaggaataccgg--tggcgaaggcggcatcctggaccgg
cattgacgctgaggagc------------
>OTU151
gtgccagccgccgcggtaatacagagggtgcaagcgttgttcggaattattgggcgtaaa
gcgcgtgtaggcggct-ttgcaagtcgggtgtgaaagc-cctcagctcaactgaggaagt
gcgcccgaaact-gcag-agc-ttgagtgccggagagggtggcggaattccccaagtaga
ggtgaaattcgtagatatggggaggaacaccgg--tggcgaaggcggccacctggacggt
aactgacgctgagacgc------------
>OTU154
gtgccagccgccgcggtaatacagagggggcaagcgttgttcggaattactgggcgtaaa
gggcgcgtaggcggcc-gcctaagtcagacgtgaaatc-cctcggctcaaccggggaact
gcgtctgatact-gggt-ggc-ttgaatccgggagagggatgcggaattccaggtgtagc
ggtgaaatgcgtagatatctggaggaacaccgg--tggcgaaggcggcatcctggaccgg
cattgacgctgaggcgc------------
>OTU155
gtgccagccgccgcggtaacacgtaggggacgagcgttgtccggattcattgggcgtaaa
gcgcgcgtaggcggct-cggaaagtcgggcgtgaaatg-ccggggctcaaccccgggact
gcgtccgatact-tccg-agc-tggaggtaggtaggggagatcggaattcctggtgtagc
ggtgaaatgcgcagatatcaggaggaacaccgg--tggcgaaggcggatctctgggcctt
acctgacgctgaggcgc------------
>OTU156
gtgccagccgccgcggtaatacagaggtctcaagcgttgttcggattcattgggcgtaaa
gggtgcgtaggtggtg-acgcaagtctggtgtgaaatc-tcggagctcaactccgaaatt
gcaccggatact-gcgt-gac-tcgaggactgtagaggagatcggaattcacggtgtagc
agtgaaatgcgtagatatcgtgaggaagaccag--ttgcgaaggcggatctctgggcagt
tcctgacactgaggcac------------
>OTU159
gtgccagccgccgcggtaatacggagggtgcaagcgttatccggattcactgggtttaaa
gggtgcgtaggtgggt-tggtaagtcagtggtgaaatc-cccgagcttaacttgggaact
gccattgatact-atca-gtc-ttgaatatcgtggaggttagcggaatatgtcatgtagc
ggtgaaatgcttagatatgacatagaacaccaa--ttgcgaaggcagctggctacacgaa
tattgacactgaggcac------------
>OTU163
gtgccagccgccgcggtaatacgtagggtgcaagcgttgtccggaattattgggcgtaaa
gagctcgtaggcggtt-tgttgcgtcggctgtgaaatc-ccgaggctcaacctcgggtct
gcagtcgatacg-agca-aac-tagagtgttgcaggggagactggaattcctggtgtagc
ggtgaaatgcgcagatatcaggaggaacaccgg--tggcgaaggcgggtctctgggcaac
aactgacgctgaggagc------------
>OTU164
gtgccagccgccgcggtaatacgtagggtgcgagcgttgtccggaattactgggcgtaaa
gagctcgtaggtggtt-tgtcgcgttgttcgtgaaaac-tcacagcttaactgtgggcgt
gcgggcgatacg-ggca-gac-tggagtactgcaggggagactggaattcctggtgtagc
ggtggaatgcgcagatatcaggaggaacaccgg--tggcgaaggcgggtctctgggcagt
aactgacgctgaggagc------------
>OTU165
gtgccagccgccgcggtaatacgtaggtggcaagcgttgtccggatttactgggcgtaaa
gagcgcgcaggcggtc-gttcaagtcgcgtgtgaaagc-ccccggctcaactggggaggg
tcacgcgatact-gatc-gac-tcgaaggcaggagagggtagtggaattcccggtgtagt
ggtgaaatgcgtagatatcgggaggaacaccag--tggcgaaggcgactacctggcctgt
tcttgacgctgaggcgc------------
>OTU166
gtgccagccgccgcggtaatacagaggtcccaagcgttgttcggattcactgggcgtaaa
gggtgcgtaggtggtg-aggtaagtcggatgtgaaagc-tccgagctcaactcggaaatg
gcattggaaact-acct-tgc-tcgagggtttgaggggggactggaatacttggtgtagc
agtgaaatgcgtagatatcaagtagaacaccag--tggcgaaggcgagtccctggaaaac
tcctgacactgaggcac------------
>OTU167
gtgccagccgccgcggtaaaacgtaggagcctagcgttatccgaatttactgggcgtaaa
gcgcgtgcaggcggct-ttgtaagttggctgtgaaatc-tcccggctcaactgggagggg
acggtcaagact-gcaa-ggc-tggaggcagggagagggaggtggaattcccggtgtagt
ggtgaaatgcgtagagatcgggaggaacaccag--tggcgaaagcggcctcctggacctg
acctgacgctgagacgc------------
>OTU168
gtgccagccgccgcggtaagacggagggggctagcgttgttcggaattactgggcgtaaa
gcgcgcgtaggcggcc-ggtcaagttaggcgtgaaagg-cctgggctcaacctgggaacg
gcgcttaagact-gatc-ggc-tggagtccgggagagggtggtggaattcccagtgtaga
ggtgaaattcgtagatattgggaggaacaccgg--tggcgaaggcggccacctggcccgg
cactgacgctgaggcgc------------
>OTU169
gtgccagcagccgcggtaatacgtagggtgcaagcgttaatcggaattactgggcgtaaa
gcgtgcgcaggcggct-ttgcaagacagatgtgaaatc-cccgggctcaacctgggaact
gcatttgtgact-gcat-ggc-tggagtgcggcagagggggatggaattccgcgtgtagc
agtgaaatgcgtagatatgcggaggaacaccga--tggcgaaggcaatcccctgggcctg
cactgacgctcatgcac------------
>OTU170
gtgccagccgccgcggtaagacagagggggcaagcgttgctcggaatcactgggcgtaaa
gggcgcgtaggcggga-tggcaagtcggtcgtgaaatc-cttcggctcaaccgaagaacg
tcggccgatact-gccg-ttc-ttgagggatgcagaggagattggaattcccggtgtagc
ggtgaaatgtgtagagatcgggaggaacaccgg--tggcgaaggcgggtctctgggcatc
tcctgacgctgaggcgc------------
>OTU173
gtgccagccgccgcggtaatacgtagggggctagcgttgtccggatttattgggcgtaaa
gagcgcgtaggcggcc-gagtaagtccgacgtgaaatc-tggaggctcaacctccagcgg
tcgttggaaact-actc-ggc-tagagtccggaagaggagagtggaattcctggtgtagc
ggtgaaatgcgcagatatcaggaagaacaccga--tggcgaaagcagctctctgggacgg
tactgacgctgaggcgc------------
>OTU180
gtgccagccgccgcggtaaaacgtaggtggcgagcgttatccggatttactgggcgtaaa
gggtgtgcaggctgct-cctcaagtggtgtatgaaagc-acccggctcaaccgggtcatg
gtatgccagact-gagg-agc-tagagagcgagagcgggacgtggaattccgggtgtagt
ggtgaaatgcgtagagatccggaggaaccccag--aggcgaaggcggcgtcctggctcgc
atctgacgctcagacac------------
>OTU181
gtgccagccgccgcggtaatacggagggggctagcgttgttcggaattactgggcgtaaa
gggcgcgcaggcggct-gctcaagtcaggcgtgaaagg-cctgggctcaacccgggaatt
gcgcttgagactgggct-ggc-ttgagtgcgggagaggatggtggaattcccagtgtaga
ggtgaaattcgtagatattgggaagaacaccgg--tggcgaaggcggccatctggaccgc
aactgacgctgaggcg-------------
>OTU187
gtgccagccgccgcggtaatacagagggtgcgagcgttaatcggaattactgggcgtaaa
gcgcacgtaggtggtt-ctgtaagtcggatgtgaaagc-cccgggcttaacctgggaact
gcattcgagact-gcag-tac-tggagtgtgggagagggaagcggaatttccggtgtagc
ggtgaaatgcgtagatatcggaaggaacatcag--tggcgaaagcggcttcctggcccaa
cactgacactcatgtgc------------
>OTU192
gtgccagccgccgcggtaagacggaaggtgcaagcgttgctcggaatcactgggcgtaaa
gggtgcgtaggcggct-gtgcaagtctggcgtgaaagc-cccgggctcagcccgggaagt
gcgctcgaaact-gcgc-agc-tcgagtgccggaggggagagtggaattcctggtgtagc
ggtgaaatgcgtagatatcaggaggaataccgg--tggcgaaagcgactctctggacggc
aactgacgctgaggcac------------
>OTU193
gtgccagccgccgcggtaatacagagggtgcaagcgttgttcggaatcactgggcgtaaa
gcgcgcgcaggcggat-ggttgcgtccggagtgaaatt-tcgccgctcaacggcgaagct
gctttggatacg-gacc-gtc-tagggaccggtagaggctggtagaattgcaggtgtagc
ggtggaatgcgtagagatctgcaagaatacccg--tggcgaaggcggccagctgggccgg
atccgacgctgaggcgc------------
>OTU198
gtgccagccgccgcggtaatacggaggggactagcgttgttcggaattactgggcgtaaa
gcgcacgtaggcggat-ttgtaagtcaggggtgaaatc-ccgaggctcaacctcggaact
gcctttgatact-gcaa-atc-tcgagtccggaagaggtgagtggaattcctagtgtaga
ggtgaaattcgtagatattaggaagaacaccag--tggcgaaggcggctcactggtccgg
tactgacgctgaggtgc------------
>OTU199
gtgccagccgccgcggtaatacagagggggcaagcgttgttcggaattactgggcgtaaa
gggcgcgtaggcggcc-ttctaagtcgaacgtgaaatc-cccgggctcaacccgggaact
gcgtccgatact-ggaa-ggc-ttgaatccgggagagggatgcggaattccaggtgtagc
ggtgaaatgcgtagatatctggaggaacaccgg--tggcgaaggcggcatcctggaccgg
cattgacgctgaggcgc------------
>OTU203
gtgccagccgccgcggtaatacggagggtgcaagcgttatccggattcactgggtttaaa
gggtgcgtaggtgggt-tggtaagtccgtggtgaaatc-cccgagcttaacttgggaact
gccatggatact-atca-gcc-ttgaatgtcgtggagatgagcggaatatgtcatgtagc
ggtgaaatgcttagatatgacatagaacaccaa--ttgcgaaggcagctcgttacgcgaa
tattgacactgatgcac------------
>OTU206
gtgccagccgccgcggtaatacggggggggcaagcgttgttcggaattactgggcgtaaa
gggctcgtaggtggcc-aactaagtcggacgtgaaatc-cctcggcttaaccggggaact
gcgtccgatact-ggtt-ggc-ttgagtttgggagagggatgcggaattccaggtgtagc
ggtgaaatgcgtagatatctggaggaacaccgg--tggcgaaggcggcatcctggaccaa
tactgacgctgaggagc------------
>OTU207
gtgccagccgccgcggtaatacggagggtgcaagcgttgttcggaatcattgggcgtaaa
gcgcgtgtaggcggct-tggcaagtcggttgtgaaagc-ccggggcccaaccccggaatt
gcatctgaaact-gcct-cgc-tagagtcccggagaggaaggcagaattcccggtgtagg
ggtgaaatccgtagatatcgggaggaataccag--cggcgaaggcggccttctggacggt
gactgacgctgagacgc------------
>OTU208
gtgccagccgccgcggtaatacgtaggtggcaagcgttatccggaattattgggcgtaaa
gcgcgcgcaggcggtt-tcttaagtctgatgtgaaagc-ccacggctcaaccgtggaggg
tcattggaaact-gggg-aac-ttgagtgcagaagagaaaagcggaattccacgtgtagc
ggtgaaatgcgtagagatgtggaggaacaccag--tggcgaaggcggctttttggtctgt
aactgacgctgaggcgc------------
>OTU210
gtgccagccgccgcggtaatacgaagggggctagcgttgctcggaatcactgggcgtaaa
gcgcacgtaggcggac-tcttaagtcggtggtgaaatc-ctggagctcaactccagaact
gccttcgatact-ggga-gtc-tcgagttcgggagaggtgagtggaactgcgagtgtaga
ggtgaaattcgtagatattcgcaagaacaccag--tggcgaaggcggctcactggcccga
tactgacgctgaggtgc------------
>OTU211
gtgccagccgccgcggtaatacggaaggggcaagcgttgttcggaatcattgggcgtaaa
gggcgcgtaggtggtt-ctgtatgtctaccgtgaaagc-atacagctcaactgtattttg
tcggtagaaact-gcag-gac-ttgaggctgggaggggctggtggaattccctgtgtagc
ggtgaaatgcgtagagatgggggagaacactcg--tggcgaaggcggccagctagaccag
ttctgacactgaggcgc------------
>OTU212
gtgccagccgccgcggtaatacggggggagcgaacgttgttcggaatcactgggcgtaaa
gggcgtgtaggcggct-gaataagtgggatgttaaatc-ccccggctcaaccggggacct
gcatctcatact-gttc-agc-tcgagcacatcagaggagactggaattcccggtgtagc
ggtgaaatgcgtagatatcgggaggaacaccag--tggcgaaggcgagtctctgggatga
tgctgacgctgaggcgc------------
>OTU214
gtgccagccgccgcggtaatacggagggggctagcgttgttcggaattactgggcgtaaa
gcgcacgtaggcggac-tgttaagtcgggggtgaaatc-ctggggctcaacctcagaatt
gcctccgatact-ggca-gtc-tcgagtgcgggagaggtgagtggaattcccagtgtaga
ggtgaaattcgtagatattgggaagaacaccag--tggcgaaggcggctcactggcccgt
aactgacgctgaggtgc------------
>OTU215
gtgccagccgccgcggtaatacgtagggggcgagcgttgtccggaattattgggcgtaaa
gagcgtgtaggctgtt-cggtaagtctgccgtgaaaac-ctgaggctcaacctcgggcgt
gcggtggatact-gccg-ggc-tagaggacggtagaggcgagtggaattcccggtgtagc
ggtgaaatgcgcagatatcgggaggaacaccag--tagcgaaggcggctcgctgggccgt
tcctgacgctgagacgc------------
>OTU216
gtgccagccgccgcggtaatacagaggtggcaagcgttgttcggaattactgggcgtaaa
gggcgcgtaggcggcc-atctaagtcagacgtgaaatc-ccccggcttaacctgggaact
gcgtctgatact-ggaa-ggc-tcgagtttgggagagggatgtggaattccaggtgtagc
ggtgaaatgcgtagatatctggaggaacaccgg--tggcgaaggcggcatcctggaccaa
cactgacgctgaggcgc------------
>OTU221
gtgccagccgccgcggtaatacgtagggtgcgagcgttaatcggaattactgggcgtaaa
gtgtgcgcaggtggcc-gcgcaagtcgagtgtgaaatc-cccgagcttaacttgggaatt
gcgctcgaaact-acgt-ggc-tcgagtgtggcagaggaaggtggaattccacgtgtagc
ggtgaaatgcgtagagatgtggaggaacaccga--tggcgaaggcagccttctgggccaa
cactgacgctcatgcac------------
>OTU225
gtgccagccgccgcggtaatacgtagggtgcgagcgttaatcggaattactgggcgtaaa
gcgtgcgcaggcggtt-tgttaagccagatgtgaaagc-cccgggctcaacctgggaact
gcgtttggtact-ggca-agc-tagagtacggcagaggggggtggaattccacgtgtagc
agtgaaatgcgtagagatgtggaggaacaccga--tggcgaaggcagccccctgggccga
tactgacgctcaggcac------------
>OTU228
gtgccagcagccgcggtaatacgaagggggctagcgttgctcggaatcactgggcgtaaa
gcgcacgtaggcggat-tgttaagtcaggggtgaaatc-ctggagctcaactccagaact
gcctttgatact-ggcg-atc-tcgagtccgggagaggtgagtggaactgcgagtgtaga
ggtgaaattcgtagatattcgcaagaacaccag--tggcgaaggcggctcactggcccgg
tactgacgctgaggtgc------------
>OTU229
gtgccagccgccgcggtaatacagaggtcccgagcgttgttcggattcactgggcgtaaa
gggtgcgtaggtggca-tggtaagtttgatgtgaaagc-tcagggctcaaccctgaaatg
gcattgaatact-actg-tgc-tggaggtttggaggggggactggaattcttggtgtagc
agtgaaatgcgtagatatcaagaggaacaccag--tggcgaaggcgagtccctggacaac
acctgacactgaggcac------------
>OTU230
gtgccagccgccgcggtaatacgtagggtgcgagcgttaatcggaattactgggcgtaaa
gcgtgcgcaggcggtt-cgctgtgtcctgtgtgaaagc-cccgggctcaacctgggaatg
gcatgggaaact-ggcg-ggc-tggagtgtggcagaggggggtggaattccgcgtgtagc
agtgaaatgcgtagagatgcggaggaacaccga--tggcgaaggcagccccctgggccaa
cactgacgctcaggcac------------
>OTU231
gtgccagccgccgcggtaatacgtagggtgcgagcgttaatcggaattactgggcgtaaa
gcgtgcgcaggcggcg-ccgcaagtcaggcgtgaaatc-cccgagcttaacttgggaatg
gcgcttgaaact-acgg-tgc-tggagtgtggcagagggaggtggaattccacgtgtagc
ggtgaaatgcgtagagatgtggaggaacaccga--tggcgaaggcagcctcctgggccaa
cactgacgctcatgcac------------
>OTU232
gtgccagccgccgcggtaatacggggggggtaagcgttgttcggaattactgggcgtaaa
gggctcgtaggcggcc-aactaagtcagacgtgaaatc-cctcagcttaactggggaact
gcgtctgatact-ggat-ggc-ttggatccggaagagggatgcggaattccaggtgtagc
ggtgaaatgcgtagatatctggaggaacaccgg--tggcgaaggcggcatcctgggccgg
tattgacgctgaggagc------------
>OTU233
gtgccagccgccgcggtaatacagagggtgcgagcgttgtccggaatcactgggcgtaaa
gggcgcgtaggcggct-tttcaagcgtgcggtgaaagc-tcggggcttaactccgagtct
gccgtgcgaact-ggga-ggc-ttgagtctggtagaggtcgatggaattccgggtgtagc
ggtggaatgcgtagagatccggaagaacaccgg--tggcgaaggcggtcgactgggccag
tactgacgctgaggcgc------------
>OTU235
gtgccagccgccgcggtaatacgaagggggctagcgttgttcggaattactgggcgtaaa
gcgcacgtaggcggat-acttaagtcaggggtgaaatc-ccggggctcaaccccggaact
gcctttgatact-gggt-atc-tcgagtccggaagaggtgagtggaattccgagtgtaga
ggtgaaattcgtagatattcggaggaacaccag--tggcgaaggcggctcactggtccgg
tactgacgctgaggtgc------------
>OTU240
gtgccagccgccgcggtaatacgaaggtggcaagcgttgttcggattcactgggcgtaca
gggtgtgtaggcggtt-tggtaagccttttgtgaaagc-ttcgggcctaacccggaaagc
gcagaggggact-gcca-ggc-tagaggacgggagaggagcgcggaattcccggtgtagc
ggtgaaatgcgtagagatcgggaggaaggccgg--tggcgaaggcggcgctctggaacgt
atctgacgctgagacac------------
>OTU241
gtgccagccgccgcggtaatacgaagggggctagcgttgttcggaattactgggcgtaaa
gcgcgcgcaggcggtt-cttcaagtcagaggtgaaagc-ccagagctcaactctggaatg
gcctttgagact-agag-aac-tagggtacgggagaggtgagtggaattccgagtgtaga
ggtgaaattcgtagatattcggaagaacaccag--tggcgaaggcggctcactggcccgt
taccgacgctcaggcgc------------
>OTU244
gtgccagccgccgcggtaatacggggggggcaagcgttgttcggaattactgggcgtaaa
gggcgcgtaggcggtt-ggataagtcagctgtgaaaac-cacgggcttaactcgtggcct
gcagttgagact-gtct-ggc-ttgagtgtgggagaggagagtggaattcctggtgtagc
ggtgaaatgcgtagatatcaggaggaacaccgg--tggcgaaggcggctctctggaccac
aactgacgctgaggcgc------------
>OTU246
gtgccagccgccgcggtaatacgtaggtggcaagcgttgtccggaattattgggcgtaaa
gcgcgcgcaggcggtt-ccttaagtctgatgtgaaagc-ccccggctcaaccggggaggg
tcattggaaact-gggg-aac-ttgagtactgaagaggaaagcggaattccacgtgtagc
ggtgaaatgcgtagagatgtggaggaacaccag--tggcgaaggcggctttctggtcagt
aactgacgctgaggcgc------------
>OTU249
gtgccagcagccgcggtaatacggggggagcaagcgttgttcggatttactgggcgtaaa
gggcgcgtaggcggccaccgcaagtcagttgtgaaatc-tctgggcttaacccagaaagg
tcaactgatact-gcgg-ggc-tagagtgcagaaggggcaactggaattctcggtgtagc
ggtgaaatgcgtagatatcgagaggaacacctg--cggcgaaggcgggttgctgggctga
cactgacgctgaggcg-------------
>OTU256
gtgccagccgccgcggtaatacgtagggggcaagcgttgtccggatttattgggcgtaaa
gagcgtgtaggcggcc-agataggtcagctgtgaaaac-tcgaggctcaacctcgagatg
tcggctgaaacc-atct-ggc-tagagtccggaagaggagaatggaattcccggtgtagc
ggtgaaatgcgcagatatcgggaagaacacccg--tggcgaaggcggttctctgggacgg
tactgacgctgagacgc------------
>OTU258
gtgccagccgccgcggtaatacgtagggtgcgagcgttaatcggaattactgggcgtaaa
gcgtgcgcaggcggtt-tgctaagacaggtgtgaaatc-cccgggcttaacctgggaact
gcgcttgtgact-ggca-ggc-tagagtacggtagaggggggtggaattcctggtgtagc
agtgaaatgcgtagagatcaggaggaacaccga--tggcgaaggcagccccctgggcctg
tactgacgctcatgcac------------
>OTU263
gtgccagccgccgcggtaatacgtagggggcaagcgttgtccggattcattgggcgtaaa
gagcgtgtaggcggcc-aggtaggtcggttgtgaaaac-tggaggctcaaccttcagagg
tcgaccgaaacc-atct-ggc-tagagtccgggagaggagagtggaattcctggtgtagc
ggtgaaatgcgcagatatcaggaagaacacccg--tggcgaaagcggctctctggaacgg
tactgacgctgagacgc------------
>OTU264
gtgccagccgccgcggtaaaacgtaggggacaagcgttatccggatttactgggcgtaaa
gcgcccgtaggcggct-taacaagttggatgtgaaagc-tcccggcttaactgggagagg
tcattcaaaact-gtta-ggc-tagaggatggaagaggagagcggaattcccggtgtagt
ggtggaatgcgtagagatcgggaggaacaccag--tggcgaaagcggctctctggttcac
acctgacgctgaggggc------------
>OTU265
gtgccagccgccgcggtaaaacgtaggggacaagcgttatccggatttactgggcgtaaa
gcgcccgtaggcggcc-tttcaagttggatgtgaaagc-tcctggcttaactgggagagg
tcattcaaaact-gggg-ggc-tagaggatggaagaggagagcggaattcccggtgtagt
ggtggaatgcgtagagatcgggaggaacaccag--tggcgaaagcggctctctggtccgt
acctgacgctgaggggc------------
>OTU271
gtgccagccgccgcggtaatacagagggggcaagcgttgttcggaattactgggcgtaaa
gggcgcgtaggcggcc-ctctaagtcgaacgtgaaatc-cctgggctcaacccaggaact
gcgtccgagact-ggag-ggc-tagaatccgggagagggatgtggaattccaggtgtagc
ggtgaaatgcgtagatatctggaggaacatcgg--tggcgaaggcggcatcctggaccgg
tattgacgctgaggcgc------------
>OTU273
gtgccagccgccgcggtaatacagagggtgcaagcgttgttcggaattattgggcgtaaa
gggcgtgtaggcggtt-tgttaagtcatgtgtaaaagc-cctcggcttaaccggggaagg
acgcatgaaact-ggca-agc-tagagtaccaaagaggggggtggaattcccggtgtagc
ggtgaaatgcgtagatatcgggaggaacacccg--tggcgaaggcggccccctggttgga
tactgacgctgagacgc------------
>OTU274
gtgccagccgccgcggtaatacgtaggtggcaagcgttgtccggatttactgggcgtaaa
gggcgtgcaggcggtt-tgtttagtctagggtgaaagc-tcccggcttaactgggagagg
tccttggatact-ggca-aac-ttgagggaggcagaggaaagtggaattcccggtgtagt
ggtgatatgcgtagatatcgggaggaacaccag--tggcgaaggcggctttctgggcctt
acctgacgctgagacgc------------
>OTU275
gtgccagccgccgcggtaatacgaagggggctagcgttgttcggatttactgggcgtaaa
gcgcgcgtaggcgggt-cactaagtcaggggtgaaatc-ccgaggcttaacctcggaact
gcctttgatact-ggtg-acc-tggagatcgggagaggttggtggaattccgagtgtaga
ggtgaaattcgtagatattcggaggaacaccag--aagcgaaggcggccaactggcccga
tactgacgctgaggcgc------------
>OTU277
gtgccagccgccgcggtaatacgtaggtgtcaagcgttgtccggatttattgggcgtaaa
gcgcccgcaggcggct-tgccaagttcgatgtgaaatc-tcccggctcaactgggagggt
gcatcgaaaact-ggca-ggc-ttgaggcagggagagggatgtggaattccaggtgtagt
ggtgaaatgcgtagatatctggaggaacaccag--tggcgaaggcggcatcctggccctg
tcctgacgctcaggggc------------
>OTU280
gtgccagccgccgcggtaatacggagggtgcgagcgttatccggaattactgggtttaaa
gggtgcgtaggcggct-atgtaagtcaggagtgaaagt-ttgcggctcaaccgtaaaatt
gcttttgatact-gcat-ggc-tagaattaggatgaggtcagcggaatgtggcatgtagc
ggtgaaatgcatagatatgccatagaacaccaa--ttgcgaaggcagctggctagacctg
gattgacgctgaggcac------------
>OTU282
gtgccagccgccgcggtaatacgtagggggcaagcgttgtccggatttactgggcgtaaa
gagcgtgtaggcggcc-aagcaggtctgttgtgaaaac-tggaggctcaacctccagacg
tcgacagaaacc-gctt-ggc-tagagtccggaagaggagagtggaattcctggtgtagc
ggtgaaatgcgcagatatcaggaagaacaccaa--tggcgaaggcagctctctgggacgg
tactgacgctgagacgc------------
>OTU285
gtgccagccgccgcggtaatacgaagggggctagcgttgttcggatttactgggcgtaaa
gcgcacgtaggcggat-tgttaagtcgggggtgaaatc-ctggagctcaactccagaatt
gccttcgatact-ggct-ttc-tagaggctggaagaggttagtggaattcccagtgtaga
ggtgaaattcgtagatattgggaagaacaccag--tggcgaaggcggctaactggtccag
atctgacgctgaggtgc------------
>OTU288
gtgccagccgccgcggtaacacgtagggtgcgagcgttgtccggaattattgggcgtaaa
gagctcgtaggcggtg-tgtcgcgtcggccgtgaaaac-ctgcagcttaactgtgggctt
gcggtcgatacg-ggcatcac-tggagttcggcaggggagactggaattcctggtgtagc
ggtgaaatgcgcagatatcaggaggaacaccgg--tggcgaaggcgggtctctgggccga
tactgacgctgaggag-------------
>OTU289
gtgccagccgccgcggtaatacgtaggtggcaagcgttgtccggaattattgggcgtaaa
gcgcgcgcaggcggcc-ttttaagtctgatgtgaaagc-ccacggctcaaccgtggaagg
tcattggaaact-gaaa-ggc-ttgagtacagaagaggaaagcggaattccacgtgtagc
ggtgaaatgcgtagagatgtggaggaacaccag--tggcgaaggcggctttctggtctgt
aactgacgctgaggcgc------------
>OTU292
gtgccagccgccgcggtaaaacgtaggacgcaagcgttatccggagttactgggcgtaaa
gggcaggcaggcgggt-cgataagtcggatgtgaaatctccctggcttaaccgggagagt
gcatttgagact-gtca-acc-tggagggcagcagaggagcgtggaattccgggtggagt
ggtgaaatgcgtagagatccggaggaacaccag--aggcgaaagcggcgctctgggctgc
acctgacgctgaactg-------------
>OTU293
gtgccagccgccgcggtaatacgtaggtggcaagcgttgtccggaattattgggcgtaaa
gcgcgcgcaggtggtt-tcttaagtctgatgtgaaagc-ccacggctcaaccgtggaggg
tcattggaaact-gggg-aac-ttgagtgcaggagagaagagtggaattccacgtgtagc
ggtgaaatgcgtagagatgtggaggaacaccag--tggcgaaggcgactctttggcctgt
aactgacactgaggcgc------------
>OTU297
gtgccagccgccgcggtaatacgtagggggcaagcgttgtccggattcattgggcgtaaa
gagcgtgtaggcggcc-aggtaggtccgttgtgaaaac-tcgaggctcaacctcgagacg
tcgatggaaacc-atct-ggc-tagagtccggaagaggagagtggaattcctggtgtagc
ggtgaaatgcgcagatatcaggaagaacaccta--tggcgaaggcagctctctgggacgg
tactgacgctgagacgc------------
>OTU299
gtgccagcagccgcggtaatacgaagggggctagcgttgctcggaattactgggcgtaaa
gcgcacgtaggcggct-ttctaagtcgggggtgaaatc-ctggagctcaactccagaact
gccttcgatact-ggaa-agc-tcgagtccgggagaggtgagtggaactgcgagtgtaga
ggtgaaattcgtagatattcgcaagaacaccag--tggcgaaggcggctcactggcccgg
tactgacgctgaggtgc------------
>OTU303
gtgccagccgccgcggtaatacagggggggcaagcgttgttcggaattactgggcgtaaa
gggttcgtaggtggcc-acttaagtcagacgtgaaatc-cctcagcttaactggggaact
gcgtctgatact-gcgt-ggc-ttgagtgcaggagaggaatgcggaattccaggtgtagc
ggtgaaatgcgtagatatctggaggaacaccgg--tggcgaaggcggcattctggactgt
aactgacactgaggaac------------
>OTU305
gtgccagccgccgcggtaatacgtagggggcgagcgttgtccggaatcattgggcgtaaa
gagctcgtaggcggtt-cagtaagtcggctgtgaaatt-ccgaggctcaacctcggaact
gcagtcgaaact-attgtgac-tcgagtccggtagaggagaatggaattcccggtgtagc
ggtgaaatgcgcagatatcgggaggaacaccag--tagcgaaggcggttctctgggccgg
tactgacgctgaggag-------------
>OTU309
gtgccagccgccgcggtaatacgtagggtgcgagcgttgtccggaattattgggcgtaaa
gagcttgtaggcggtt-tgtcgcgtctgctgtgaaatt-tcggggctcaaccccgaactt
gcagtgggtacg-ggca-gac-tagagtgtggtaggggagactggaattcctggtgtagc
ggtgaaatgcgcagatatcaggaggaacaccga--tggcgaaggcaggtctctgggccac
tactgacgctgagaagc------------
>OTU314
gtgccagccgccgcggtaatacgaagggggctagcgttgttcggatttactgggcgtaaa
gcgcgtgtaggcggac-ttgtaagttgggggtgaaatc-ccgaggctcaacctcggaact
gcctccaaaact-acaa-gtc-tggagcaagatagaggcaagtggaattgcgagtgtaga
ggtgaaattcgtagatattcgcaggaacaccag--tggcgaaggcgacttgctggatctt
tgctgacgctgagacgc------------
>OTU315
gtgccagccgccgcggtaaaacgtaggagacaaacgttatccggagttactgggcgtaaa
gggcgtgcaggcggtc-tgttaagtctggcgtgaaagc-tctcggctaaaccgggagagg
tcgttggatact-gacg-gac-tagaggacggtagaggcgtgtggaattccgggtgtagt
ggtgaaatgcgtagagatccggaggaacaccag--tggcgaaggcgacacgctgggccgt
acctgacgctaagacgc------------
>OTU317
gtgccagccgccgcggtaatacagaggtggcaagcgttgttcggaattactgggcgtaaa
gggcgcgtaggcggcc-tactaagtcagacgtgaaatc-ccccggcttaacctgggaact
gcgtctgatact-ggaa-ggc-ttgagtatgggagagggatgtagaattccaggtgtagc
ggtgaaatgcgtagatatctggaggaataccgg--tggcgaaggcggcatcctggaccat
tactgacgctgaggcgc------------
>OTU318
gtgccagccgccgcggtaatacggggggggcaagcgttgttcggaattactgggcgtaaa
gggcgcgtaggcgggc-ggacaagtctctcgtgaaagc-ccacggctcaaccgtggaatt
gcgggagatact-gtct-gtc-ttgagtccgggagaggagggtggaattcccagtgtagc
ggtgaaatgcgtagatattgggaggaacaccgg--tggcgaaggcggctctctggaccgg
tactgacgctgaggcgc------------
>OTU319
gtgccagcagccgcggtaagacagagggggcaagcgttgctcggaatcactgggcgtaaa
gggcgcgtaggcggga-tggcaagtcagtcgtgaaatc-tctcggctcaaccgagaaacg
tcggctgatact-gccg-ttc-ttgagggatgcagaggagactggaattcccggtgtagc
ggtgaaatgtgtagagatcgggaggaacaccgg--tggcgaaggcgggtctctgggcatc
tcctgacgctgaggcgc------------
>OTU320
gtgccagccgccgcggtaatacgtagggggcaagcgttgtccggaatcattgggcgtaaa
gagcgtgtaggcggtc-cggtaagtcggctgtgaaagt-ccagggctcaaccctgggatg
ccggtcgatact-gccg-gac-tagagttcggaagaggcgagtggaattcccggtgtagc
ggtgaaatgcgcagatatcgggaggaacaccta--tggcgaaggcagctcgctgggacgt
tactgacgctgagacgc------------
>OTU322
gtgccagccgccgcggtaatacgaaccgtccaaacgttattcggatttattgggcttaaa
gggtatgtaggcggcc-cttcaagtcgggtgtgaaagc-cctcggctcaaccgaggaact
gcgcccgatact-gtgg-ggc-ttgagggagacagaggtaagcggaactgatggtggagc
ggtgaaatgcgttgatatcatcaggaacaccag--tggcgaaagcggcttactgggtctc
ttctgacgctgagatac------------
>OTU324
gtgccagccgccgcggtaatacggaggtggcaagcgttgctcggaatcactgggcgtaaa
gggcgcgtaggcgggg-aggtaagtcgggtgtgaaatc-cctcggcccaaccgaggaact
gcgcccgagact-gctt-ctc-ttgagtcccggagaggaaggtggaattcccggtgtagc
ggtgaaatgtgtagagatcgggaggaacaccgg--tggcgaaggcggccttctggacggt
gactgacgctgaggcgc------------
>OTU330
gtgccagccgccgcggtaatacggggggagcaagcgttgttcggatttactgggcgtaaa
gggcgcgtaggcggcg-caacaagtcacttgtgaaatc-tccgggcttaactcggagcgg
ccaagtgatact-gtcg-tgc-tagagtgcggaaggggcaactggaattctcggtgtagc
ggtgaaatgcgtagatatcgagaggaacacctg--cggcgaaggcgggttgctgggccga
cactgacgctgaggcgc------------
>OTU331
gtgccagccgccgcggtaatacgtagggtgcaggcgttaatcggaattactgggcgtaaa
gcgtgcgcaggcggtt-tgttaagacaggtgtgaaatc-cccgggcttaacctgggaact
gcgcttgttact-ggca-gac-ttgagtgtggcagaggggggtggaattccaggtgtagc
agtgaaatgcgtagatatctggaggaacaccga--tggcgaaggcagccccctgggttaa
cactgacgctcatgcac------------
>OTU333
gtgccagccgccgcggtaacacgtagggggcgagcgttgtccggattcattgggcgtaaa
gagctcgtaggcggct-cagtaagtcgggtgtgaaacc-ctcaggctcaacctggggacg
ccactcgatact-gctgtggc-tagagtccagtagaggagtgtggaattcccggtgtagc
ggtgaaatgcgcagatatcgggaggaacaccaa--cggcgaaggcagcactctgggctgg
aactgacgctgaggag-------------
>OTU347
gtgccagccgccgcggtaatacagagggggcaagcgttattcggaattattgggcgtaaa
gggcgcgtaggcggct-tttcaagtgacgggtgaaatc-cctcggcttaaccgaggaact
gcctgtcagact-ggaa-ggc-ttgagaccgggagaggtgagtggaattcccagtgtagc
ggtgaaatgcgtagatattgggaggaacaccag--tggcgaaggcggctcactggaccgg
aactgacgctgaggcgc------------
>OTU350
gtgccagccgccgcggtaaaacgtaggggacaagcgttatccggatttactgggcgtaaa
gcgcccgtaggcggtt-ttttaagttggacgtgaaagc-tcctggcttaactgggagagg
ccgttcaaaact-ggga-aac-tggagtctggaagaggagagcggaattcccggtgtagt
ggtggaatgcgtagatatcgggaggaacaccag--tggcgaaagcggctctctggtccag
aactgacgctgaggggc------------
>OTU357
gtgccagccgccgcggtaatacggggggggcaagcgttgttcggaattactgggcgtaaa
gggctcgtaggtggcc-aactaagtcagacgtgaaatc-cctcggcttaaccggggaact
gcgtctgatact-ggat-ggc-ttgaatccgggagagggatgcggaattccaggtgtagc
ggtgaaatgcgtagatatctggaggaacaccgg--tggcgaaggcggcatcctggaccgg
tattgacactgaggagc------------
>OTU358
gtgccagccgccgcggtaatacgtagggtgcgagcgttaatcggaattactgggcgtaaa
gcgtgcgcaggcggtt-ttgtaagccagatgtgaaatc-cccgggcttaacctgggaatg
gcatttgggact-gcaa-ggc-tggagtttggcagaggagactggaattcccggtgtagc
agtgaaatgcgtagatatcgggaggaataccga--tggcgaaggcaggtctctgggctat
aactgacgctcatgcac------------
>OTU359
gtgccagccgccgcggtaatacggaaggggcaagcgttgttcggaattattgggcgtaaa
gggcgtgtaggcggct-tcgcaggtcggtggtgaaagc-atacagctcaactgtatt-ga
gccacggaaacg-gcgg-agc-ttgaggctgggaggggctggtggaattccctgtgtagc
ggtgaaatgcgtagagatgggggagaacactcg--tggcgaaggcggccagctggaccag
ttctgacgctgagacgcg-----------
>OTU365
gtgccagccgccgcggtaatacgaagggggctagcgttgctcggaatcactgggcgtaaa
gcgcacgtaggtgggt-cgctaagtcgggggtgaaatc-ctggagctcaactccagaact
gccttcgatact-ggcg-atctttgagtccgggagaggtgggtggaactgcgagtgtaga
ggtgaaattcgtagatattcgcaagaacaccag--tggcgaaggcggctcactggcccgg
tactgacactgaggtg-------------
>OTU368
gtgccagccgccgcggtaaaacgtaggaggcaagcgttatccggagttactgggcgtaaa
gcgcgtgtaggtgggt-tggtaagttacttatgaaagc-tcctggctaaactaggagagg
ttgagtgatact-gcca-gtc-ttgaatagaggagaggttgacggaattccgcgtgtagt
ggtgaaatgcgtagagatgcggaagaacaccag--tggcgaaggcggtcaactggcctca
tattgacactcagacgc------------
>OTU372
gtgccagcagccgcggtaatacgtagggtgcgagcgttaatcggaattactgggcgtaaa
gtgtgcgcaggtggcc-gcgcaagtcgagtgtgaaagc-cccgggcttaacttgggaatt
gcgctcgaaact-acgt-ggc-tagagtgtggcagagggaggtggaattccacgtgtagc
ggtgaaatgcgtagagatgtggaggaacaccaa--tggcgaaggcagcctcctgggccaa
cactgacactcatgcac------------
>OTU374
gtgccagccgccgcggtaatacggagggtgcgagcgttgtccggaatcactgggcgtaaa
gggcgcgtaggcggcc-tggtaagtagggggtgaaatc-ctgcggcttaaccgcagggct
gccttctaaact-gtca-ggc-tcgagcacagtagaggcaggtggaattcccggtgtagc
ggtggaatgcgtagagatcgggaagaacatcag--tggcgaaggcggcctgctgggctgt
tgctgacgctgaggcgc------------
>OTU375
gtgccagccgccgcggtaaaacgtaggaggcgagcgttatccggagttactgggcgtaaa
gcgcgtgtaggtggtc-tgttgcgtctgctgtgaaatg-tcccggctcaaccgggagtag
gcggtagatacg-ggca-gac-tagagggtgacagaggagcgtagaattccgggtgtagt
ggtgaaatgcgtagagatccggaggaataccag--tggcgcaagcggcgctctgggtcga
gcctgacactgagacgc------------
>OTU376
gtgccagccgccgcggtaatacgtagggtccgagcgttatccggaatcattgggcgtaaa
gagctcgtaggcggtt-cagcaagtcggctgtgaaagt-ccggggctcaaccccggaatt
gcagtcgatact-gctgtgac-tcgagtccggtagaggagaacggaattcccggtgtagc
ggtgaaatgcgcagatatcgggaggaacaccag--tagcgaaggcggttctctgggccgg
cactgacgctgaggag-------------
>OTU377
gtgccagccgccgcggtaatacagagggggcaagcgttgttcggaattactgggcgtaaa
gggcgcgtaggcggcc-tgctaagtcgaacgtgaaatc-cccgggctcaacccgggaact
gcgttcgagact-ggtg-ggc-tcgaattcgggagagggatgcggaattccaggtgtagc
ggtgaaatgcgtagatatctggaggaacaccgg--tggcgaaggcggcatcctggaccga
cattgacgctgaggcgc------------
>OTU379
gtgccagccgccgcggtaagacagaggtggcaagcgttgttcggatttactgggcgtaaa
gagtgcgtaggtggtg-aggtaagacctgtgggaaaga-cctgggcttaacccaggaagg
tcgcaagtgact-gcct-cgc-ttgaggacgggagaggagagcggaattcccggtgtagc
ggtgaaatgcgtagagatcgggaagaaggccgg--tggcgaaggcggctctctggaacgt
tcctgacactgaggcac------------
>OTU411
gtgccagccgccgcggtaatacgaagggtgcaaacgttgctcggaattattgggcgtaaa
gcgcacgtaggcggca-ttgcaagtcggatgtgaaatc-cctcggcttaaccaaggaagt
gcatccgaaact-gcag-tgc-ttgagtacttaagaggatcgcggaattcccggtgtaga
ggtgaaattcgtagatatcgggaggaacaccag--tggcgaaggcggcgatctgggaaga
tactgacgctgaggtgc------------
>OTU412
gtgccagccgccgcggtaatacgtagggtgcgagcgttaatcggaattactgggcgtaaa
gcgtgcgcaggcggcc-tcttaagccagatgtgaaatc-cccgggcttaacctgggaact
gcgtttggaact-ggga-ggc-tagagtgtggcagaggggggtggaattcccggtgtagc
agtgaaatgcgtagatatcgggaggaacaccaa--tggcgaaggcagccccctgggttaa
cactgacgctcatgcac------------
>OTU413
gtgccagccgccgcggtaatacgaagggggctagcgttgttcggaatcactgggcgtaaa
gcgcacgtaggcggat-gtgccagtcaggggtgaaatc-ccggagctcaacttcggaact
gcctctgataca-gcac-gtc-ttgagtccggaagaggtgggtggaattcctagtgtaga
ggtgaaattcgtagatattaggaagaacaccgg--tggcgaaggcggcccactggtccgg
tactgacgctgaggtgc------------
>OTU414
gtgccagccgccgcggtaatacgtaggtgacaagcgttatccggaattactgggcgtaaa
gcgcacgcaggcggcg-cactaagtctgacgtgaaatc-tcctggcttaactgggagggg
tcgttggagact-ggag-tgc-ttgaggcgatgagaggggtgtagaattcccggtgtagt
ggtggaatgcgtagatatcgggaggaataccag--tggcgaaagcgacaccctggcatta
gcctgacgctcaggtgc------------
>OTU415
gtgccagccgccgcggtaatacggagggtgcaagcgttgttcggaattattgggcgtaaa
gcgcgtgtaggcggtc-tgttaagtctgatgtgaaagc-cccgggctcaacccgggaagt
gcattggaaact-ggca-gac-ttgagtacgggagagggtagtggaattccgagtgtagg
ggtgaaatccgtagatattcggaggaacaccgg--tggcgaaggcggctacctggaccga
tactgacgctgagacgc------------
>OTU425
gtgccagcagccgcggtaatacggagggtgcaagcgttatccggattcactgggtttaaa
gggtgcgtaggtgggt-tggtaagtcagtggtgaaatc-tccgagcttaacttggaaact
gccattgatact-atca-gtc-ttgaatattgtggaggtcagcggaatatgtcatgtagc
ggtgaaatgcttagatatgacatagaacaccaa--ttgcgaaggcagctggctactcata
tattgacactgaggcac------------
>OTU426
gtgccagcagccgcggtaatacagaggtggcaagcgttgttcggaattactgggcgtaaa
gggcgcgtaggcggcc-ttctaagtcagacgtgaaatc-cccaggcttaacttgggaact
gcgtctgatact-ggag-ggc-tcgagtgcgggagagggatgtggaattccaggtgtagc
ggtgaaatgcgtagatatctggaggaacaccgg--tggcgaaggcggcatcctggaccga
cactgacgctgaggcgc------------
>OTU428
gtgccagccgccgcggtaatacggggggggcaagcgttgttcggaattactgggcgtaaa
gggtctgtaggtggct-tgctaagtcagacgtgaaatc-cctcagcttaactggggaact
gcgtctgagact-ggcg-agc-ttgagtgcaggagaggaacgcggaattccaggtgtagc
ggtgaaatgcgtagatatctggaggaacaccgg--tggcgaaggcggcgttctggactgc
aactgacactgagagac------------
>OTU429
gtgccagccgccgcggtaatacgtagggtgcgagcgttaatcggaattactgggcgtaaa
gcgtgcgcaggcggtt-ttgtaagccagatgtgaaagc-cccgggcttaacctgggaatg
gcatttgggact-gcaa-ggc-ttgagtgcggcagaggagactggaattcctggtgtagc
agtgaaatgcgtagatatcaggaggaataccga--tggcgaaggcaggtctctgggctga
cactgacgctcatgcac------------
>OTU431
gtgccagccgccgcggtaaaacgtaggggacgagcgttatccggatttactgggcgtaaa
gcgcccgtaggcggct-ttttaagttggacgtgaaagc-tcccggcttaactgggagagg
ccgttcaaaact-gaga-ggc-tagagtgaggcagaggagcgcggaattcccggtgtagt
ggtggaatgcgtagatatcgggaggaacaccag--tggcgaaagcggcgctctgggccta
aactgacgctgaggggc------------
>OTU436
gtgccagccgccgcggtaatacgtagggggctagcgttgtccggaatcattgggcgtaaa
gcgcgtgtaggcggtc-cggtaagtccgctgtgaaagt-cgggggctcaaccctcggatg
ccggtggatact-gtcg-ggc-ttgagtacggaagaggcgagtggaattcctggtgtagc
ggtgaaatgcgcagatatcaggaggaacaccaa--ttgcgaaggcagctcgctgggacgt
tactgacgctgagacgc------------
>OTU440
gtgccagccgccgcggtaacacgtaggaggcgagcgttgtccggaatcattgggcgtaaa
gagcgcgcaggcggct-tggcaagtcgggtgtgaaatc-ccggggctcaaccccgggact
gcattcgatact-gtca-ggc-tagaggtaggtaggggagatcggaattcctggtgtagc
ggtgaaatgcgcagatatcaggaggaacaccgg--tggcgaaggcggatctctgggcctt
acctgacgctcaggcgc------------
>OTU452
gtgccagccgccgcggtaatacagaggtcccgagcgttgttcggattcactgggcgtaaa
gggtgcgtaggtggtg-aggtaagtcggatgtgaaatc-tccgggctcaacccggaaatg
gcattggaaact-acct-tgc-tggaggatttgaggggggattggaatacttggtgtagc
agtgaaatgcgtagatatcaagtggaacaccag--tggcgaaggcgaatccctggaaaat
acctgacactgaggcac------------
>OTU456
gtgccagccgccgcggtaatacgaaggtggcaagcgttgttcggatttactgggcgtaca
gggagcgtaggcggtt-gggtaagccctccgtgaaatc-tccgggcctaacccggaaagg
gcggaggggact-gctc-ggc-tagaggatgggagaggagcgcggaattcccggtgtagc
ggtgaaatgcgtagagatcgggaggaaggccgg--tggcgaaggcggcgctctggaacat
ttctgacgctgaggctc------------
>OTU460
gtgccagccgccgcggtaatacggagggtgcaagcgttaatcggaattactgggcgtaaa
gggcacgcaggtggct-gagaaagtcgggtgtgaaagc-cccgggcttaacctgggaaca
gcattcgaaact-actt-ggc-tagagtatgggagagggaagcggaattcccggtgtagc
ggtgaaatgcgtagatatcgggaggaacatcag--tggcgaaggcggcttcctggcccaa
tactgacactcatgtgc------------
>OTU467
gtgccagccgccgcggtaatacggaaggggctagcgttgttcggaatcactgggcgtaaa
gcgcgcgtaggcggcc-ggtcaagtgcggcgtgaaagt-cctgggctcaacctggggacg
gcgctgcggact-gttc-ggc-tggagtccggaagagggtggtggaattccgagtgtaga
ggtgaaattcgtagatattcggaggaacaccgg--tggcgaaggcggccacctggtccgg
tactgacgctgaagcgc------------
>OTU476
gtgccagcagccgcggtaatacggggggggcaagcgttgttcggaattactgggcgtaaa
gggctcgtaggcggcc-aactaagtcagacgtgaaatc-cctcggcttaaccggggaact
gcatctgatact-ggat-ggc-ttgagattgggagagggatgcggaattccaggtgtagc
ggtgaaatgcgtagatatctggaggaacaccgg--tggcgaaggcggcatcctggaccaa
cactgacgctgaggagc------------
>OTU478
gtgccagccgccgcggtaatacgtagggggcaagcgttgtccggatttactgggcgtaaa
gagcgtgtaggcggcc-gcacaggtccgttgtgaaaac-tggaggcttaacctccagacg
tcgacggaaacc-gtgt-ggc-tagagtccggaagaggagagtggaattcctggtgtagc
ggtgaaatgcgcagatatcaggaagaacaccaa--tggcgaaggcagctctctgggacgg
tactgacgctgagacgc------------
>OTU481
gtgccagccgccgcggtaatacggaaggggcaagcgttgttcggaattattgggcgtaaa
gggcgcgcaggcggtc-tcatatgtctgctgtgaaatc-acacggctcaaccgtgtt-ca
gccgcagaaact-gtga-gac-ttgaggctgggaggggctggtggaattccccgtgtagc
ggtgaaatgcgtagagatgggggagaacactcg--tggcgaaggcggccagctggaccag
ttctgacgctgaggcgcg-----------
>OTU482
gtgccagccgccgcggtaatacggggggggcaagcgttgttcggaattactgggcgtaaa
gggtgcgtaggcggct-ctctaagtcggatgtgaaaac-tctgggctcaacccagagcct
gcatccgaaact-ggag-ggc-tagggttctggaggggaaagcggaattcctggtgtagc
ggtgaaatgcgtagatatcaggaggaacaccgg--tggcgaaggcggctttctggacaga
taccgacgctgaggcac------------
>OTU490
gtgccagccgccgcggtaatacgtagggtgcaggcgttaatcggaattactgggcgtaaa
gcgtgcgcaggcggct-tctcaagtcagatgtgaaatc-cccgggcttaacctgggaact
gcgtttgaaact-ggga-ggc-tagagtgcggcagaggggggtggaattccacgtgtagc
agtgaaatgcgtagatatgtggaggaacaccga--tggcgaaggcagccccctgggcctg
cactgacgctcatgcac------------
>OTU492
gtgccagccgccgcggtaatacggaatgtgcaaacgttattcggaatcactgggcttaaa
gagtccgtaggcggca-tgttaggtgaggtgtgaaatc-ccccggctcaaccgaggaatt
gcgcttcaaacc-ggcg-tgc-ttgaggaagatagaggtgggcggaactgatggtggagc
ggtgaaatgcgttgatatcatcaggaacaccgg--aggcgaaggcggcccactgggtctt
ttctgacgctgagggac------------
>OTU493
gtgccagccgccgcggtaatacgtaggtggcaagcgttgtccggatttattgggtttaaa
gggtgcgtaggtggcc-ctgtaagtcagtggtgaaata-tctcagcttaactgagagggt
gccattgatact-gcag-ggc-ttgagtacagatgaggtaggcggaattgacggtgtagc
ggtgaaatgcatagatatcgtcaagaacaccga--tagcgaaggcagcttaccaagctgt
aactgacactgaggcac------------
>OTU500
gtgccagccgccgcggtaatacagagggtgcgagcgttaatcggatttactgggcgtaaa
gcgtgtgtaggtggct-tcctaagtcggttgtgaaatc-cctgggctcaacctgggaatt
gcagtcgatact-ggga-agc-tcgagttcggtagaggacggcggaattcccggtgtagc
ggtgaaatgcgtagatatcgggaggaacatcga--tggcgaaagcaaccgtctgggcctg
aactgacactgagacac------------
>OTU513
gtgccagccgccgcggtaatacggagggtgcaagcgttaatcggaattactgggcgtaaa
gggcacgcaggtggct-tggcaagtcggatgtgaaagc-cccgggcttaacttgggaatt
gcattcgatact-gccg-agc-tagagtatgggagaggaaagcggaattcccggtgtagc
ggtgaaatgcgtagatatcgggaggaacatcag--tggcgaaggcggctttctggcccaa
tactgacactcatgtgc------------
>OTU536
gtgccagccgccgcggtaatacagagactgcaagcgttattcggattcactgggcgtaaa
gggtgcgcaggcggcc-aagtgtgtgaggcgtgaaagc-ccggggcttaaccccggaatt
gcacctcaaact-acat-ggc-tagagcattggagagggtagcagaattcatggtgtagc
agtgaaatgcgtagatatcatgaggaataccag--aggcgaaggcggctacctggacaat
tgctgacgctcaggcac------------
>OTU544
gtgccagccgccgcggtaaaacgtaggggacgagcgttatccggatttactgggcgtaaa
gcgcatgtaggtggcg-cggaaagttggacgtgaaagc-tcccggcttaactgggagagg
tcgtacaaaact-accg-agc-ttgaggttggaagaggagagcggaattcccggtgtagt
ggtggaatgcgtagatatcgggaggaacaccag--tggcgaaagcggctctctggttcaa
tactgacactgagatgc------------
>OTU552
gtgccagccgccgcggtaagacagagggtgcaaacgttgttcggaattactgggcgtaaa
gcgcgcgtaggcagca-gcgtgtgtcgggcgtgaaatc-ccatggctcaaccatggaagt
gcactcgaaact-gcgc-agc-tagagtctcggagaggaaggcggaatgcttggtgtaga
ggtgaaattcgtagatatcaagcggaacaccgg--tggcgaaggcggccttctggacgat
gactgacgctgaagcgc------------
>OTU572
gtgccagccgccgcggtaatacgtaggtggcaagcgttgtccggatttattgggtttaaa
gggtgcgtaggcggtg-tcctaagtcagttgtgaaata-cggcagcttaactgtcgaggt
gcaattgatact-ggga-cac-ttgagtactgatgaggtaagcggaatggacggtgtagc
ggtgaaatgcttagatatcgtccagaacaccga--tagcgaaggcagcttactaaggagt
aactgacgctgaggcac------------
>OTU577
gtgccagccgccgcggtaatacagaggtcccaagcgttgttcggattcactgggcgtaaa
gggtgcgtaggtggtg-gggtaagtcggatgtgaaatc-tcggagctcaactccgaaatg
gcattggaaact-accc-tgc-ttgagggtcggaggggggactggaattctcggtgtagc
agtgaaatgcgtagatatcgagaggaacaccag--tggcgaaggcgagtccctggacgac
tcctgacactgaggcac------------
>OTU580
gtgccagccgccgcggtaatacagaggtcccgagcgttgttcggattcactgggcgtaaa
gggtgcgtaggtggtc-gggtaagtctgatgtgaaatc-tccaagctcaacttggaaact
gcatcggatact-attc-ggc-ttgagggttggaggggggactggaatgcttggtgtagc
agtgaaatgcgtagatatcaagcggaacaccag--tggcgaaggcgagtccctggacaac
tcctgacactgaggcac------------
>OTU583
gtgccagccgccgcggtaaaacgtaggacgcgagcgttatccggagttactgggcgtaaa
gggcgtgcaggcggga-gcgcaagtcacgcgtgaaagt-cttcggctcaaccgggggaga
gcgggtgatact-gcgc-atc-tagagggcgctagagggacacggaattccgggtgtagt
ggtgaaatgcgtagagatccggaggaacaccag--tggcgcaggcggtgttctggggcgc
acctgacgctgagacgc------------
>OTU584
gtgccagccgccgcggtaatacgtagggtgcaagcgttatccggaattattgggcgtaaa
gagctcgtaggcggtt-tgtcacgtctgctgtgaaaac-tggaggctcaacctccagcct
gcagtgggtacg-ggca-gac-tagagtgcggtaggggagattggaattcctggtgtagc
ggtggaatgcgcagatatcaggaggaacaccga--tggcgaaggcagatctctgggccgt
aactgacgctgaggagc------------
>OTU591
gtgccagccgccgcggtaatacagagggtgcgagcgttaatcggaattactgggcgtaaa
gcgcacgtaggtggct-ttgcaagtcgattgtgaaatc-cccgggcttaacctgggaact
gcagtcgagact-gctt-tgc-ttgagtatgggagagggaggtggaatttccggtgtagc
ggtgaaatgcgtagatatcggaaggaacatcag--tggcgaaggcgacctcctggaccaa
tactgacactcaagtgc------------
>OTU607
gtgccagccgccgcggtaatacggaaggggcgagcgttgttcggaattattgggcgtaaa
gggcgcgtaggtggtt-ctgtatgtctaccgtgaaagg-gtacagctcaactgtagcgcg
tcggtagaaact-gcag-gac-ttgaggctgggaggggctggtggaattccctgtgtagc
ggtgaaatgcgtagagatgggggagaacactcg--tggcgaaggcggccagctagaccag
ttctgacactgaggcgc------------
>OTU611
gtgccagccgccgcggtaatacggggggggcaagcgttgttcggaattactgggcgtaaa
gggctcgtaggtggcc-aactaagtcagacgtgaaatc-cctcggcttaaccggggaact
gcgtctgatact-ggat-ggc-ttgagtttgggagagggacgcggaattccaggtgtagc
ggtgaaatgcgtagatatctggaggaacaccgg--tggcgaaggcggcgtcctggaccaa
cactgacactgatgagc------------
>OTU616
gtgccagccgccgcggtaatacggagggtgcaagcgttaatcggaattactgggcgtaaa
gcgcacgtaggtggtt-ttgtaagtcggatgtgaaagc-cctgggctcaacctgggaatt
gcattcgatact-gctt-aac-tagagtatggtagagggaagtggaatttccggtgtagc
ggtgaaatgcgtagatatcggaaggaacaccag--tggcgaaggcgacttcctgggccaa
tactgacactgaggtgc------------
>OTU625
gtgccagccgccgcggtaaaacgtaggacacgagcgttatccggagttactgggcgtaaa
gggcaggtaggcggac-aggcaagttgggtgtgaaatctccctggcttaaccgggagggt
gcactcgaaact-gtct-gac-tggagggcggcagaggagcgtggaattccgggtggagt
ggtgaaatgcgtagagatccggaggaacaccag--aggcgaaagcggggctctgggccgc
acctgacgctgaactg-------------
>OTU652
gtgccagccgccgcggtaaaacgtaggagcctagcgttatccgaatttactgggcgtaaa
gcgcgtgcaggcggct-gggtaagttggctgtgaaatc-tcccggctcaactgggagggg
acggtcaagact-gccc-ggc-tggaggtaggtagagggaggtggaattcccggtgtagt
ggtgaaatgcgtagagatcgggaggaacaccag--tggcgaaagcggcctcctggaccta
tcctgacgctgagatgc------------
>OTU675
gtgccagccgccgcggtaatacgtagggtgcgagcgttaatcggaattactgggcgtaaa
gcgtgcgcaggcggcg-gctcaagtcaggtgtgaaatc-cccgggcttaacctgggaatt
gcgcttgaaact-aggc-tgc-ttgagtgtggcagaggggggtggaattccacgtgtagc
agtgaaatgcgtagagatgtggaggaacaccga--tggcgaaggcagccccctgggtcaa
cactgacgctcaggcac------------
>OTU684
gtgccagcagccgcggtaatacagagggtgctagcgttgttcggaatcattgggcgtaaa
gggcgtgtaggcggtt-tgttaagtcatgtgtgaaatc-cctcggctcaaccggggaacg
acgcatgaaact-ggca-agc-tagagtaccaaagagggtggtggaattcccggtgtagc
ggtgaaatgcgtagatatcgggaggaacacctg--tggcgaaggcggccacctggttgga
tactgacgctgatacgc------------
>OTU700
gtgccagccgccgcggtaatacggagggtgcaagcgttgttcggatttattgggcgtaaa
gcgcgtgtaggcggtt-tcttaagtctgatgtgaaagc-cctgggctcaacccaggaagt
gcattggatact-ggga-gac-ttgaatacgggagagggtagtggaattcctagtgtagg
agtgaaatccgtagatattaggaggaacaccgg--tggcgaaggcggctacctggaccga
tattgacgctgagacgc------------
>OTU736
gtgccagccgccgcggtaatacggagggtgcaagcgttattcggaattactgggcgtaaa
gcgcgtgcaggcggct-cgagaagtctgatgtgaaagc-cccgggcttaacccgggaagt
gcattggaaact-ctcg-ggc-ttgagtgctggagaggaagggagaattcccggtgtaga
ggtgaaattcgtagagatcgggaggaacaccag--tggcgaaggcgcccttctggacagc
aactgacgctgagacgc------------
>OTU774
gtgccagccgccgcggtaaaacgtaggacgcgagcgttatccggagttactgggcgtaaa
gcgcgggcaggcggtc-tgacaagtctgatgtgaaatc-tccgggctcaaccgggagagg
ccattggaaact-gaca-ggc-tggagggcagtagaggtaggcggaattccgggtggagt
ggtgaaatgcgtagagatccggaggaacaccag--aggcgaaggcggcctactgggctgc
acctgacgctgagccgc------------
>OTU799
gtgccagccgccgcggtaatacgtagggtgcaggcgttaatcggaattactgggcgtaaa
gcgtgcgcaggcggtc-tgctaagacaggtgtgaaatc-cccgggcttaacctgggaact
gcgcttgttact-ggca-ggc-tggagtgtggcagaggggggtggaattccacgtgtagc
agtgaaatgcgtagagatgtggaggaacaccga--tggcgaaggcagccccctgggctaa
cactgacgctcatgcac------------
>OTU914
gtgccagccgccgcggtaaaacggaggggacaagtgttactcgtcataactgggcgtaaa
gggtccgtagacggct-tagttaatcgactgataaatc-gaataggttag----------
----ttgatatt-gcta-ggc-ttgagttttggggaaggttgaagtactcctagtggagg
ggtgaaatccgtagatactggtggggactatcactcggcgaaagcatcaacctatacaat
aactgacgttgagggacgaaagcgtgggg
>OTU930
gtgccagcagccgcggtaatacagaggtggcaagcgttgttcggaattactgggcgtaaa
gggcgcgtaggcggcc-tctttagtcagacgtgaaatc-ccccggcttaacctgggaact
gcgtctgatact-ggga-ggc-ttgagttcgggagagggatgtagaattccaggtgtagc
ggtgaaatgcgtagatatctggaggaataccgg--tggcgaaggcggcatcctggaccga
aactgacgctgaggcgc------------
>OTU1001
gtgccagcagccgcggtaatacggggggggcaagcgttgttcggaattactgggcgtaaa
gggttcgtaggtggcc-gactaagtcagacgtgaaatc-cctcagctcaactggggaact
gcgtctgagact-ggcc-ggc-ttgagtgcaggagaggaacgcggaattccaggtgtagc
ggtgaaatgcgtagatatctggaggaacaccgg--tggcgaaggcggcgttctggactgc
tactgacactgaggaac------------
>OTU1015
gtgccagccgccgcggtaatacagagggggcgagcgttgttcggaattactgggcgtaaa
gggcgcgtaggcggcc-cgctaagtcgaacgtgaaatc-cccaggctcaacctgggaact
gcgtccgatact-ggca-ggc-ttgaatccgggagagggatgtggaattccaggtgtagc
ggtgaaatgcgtagatatctggaggaacaccgg--tggcgaaggcggcatcctggaccgg
tattgacgctgaggcgc------------
>OTU1101
gtgccagccgccgcggtaatacgtagggtgcaagcgttaatcggaattactgggcgtaaa
gcgtacgcaggcggct-ttgcaagacaggtgtgaaatc-cccgggcctaacctgggaact
gcatttgtgact-gcaa-agc-tagagtctgtcagaggggggtggaattccacgtgtagc
agtgaaatgcgtagagatgtggaagaacaccga--tggcgaaggcagccccctgggataa
gactgacgctcaggtac------------
>OTU1123
gtgccagccgccgcggtaatacggaaggtgcgagcgttaatcggaattactgggcgtaaa
gcgcacgtaggtggtt-ttataagtcggatgtgaaagc-cccgggcttaacctgggaatt
gcatctgatact-gtct-gac-tagagtatgctagagggaagtggaattccaggtgtagc
ggtgaaatgcgtagatatctggaggaacaccaa--tggcgaaggcaacttcctggggcaa
tactgacactgatgtgc------------
>OTU1291
gtgccagcagccgcggtaatacggagggagctagcgttgttcggaattactgggcgtaaa
gcgcgcgtaggcggct-ttgtaagttagaggtgaaagc-ccggggctcaaccccggaata
gcctttaagact-gcat-cgc-tagaatccgggagaggtgagtggaattccgagtgtaga
ggtgaaattcgtagatattcggaagaacaccag--tggcgaaggcggctcactggaccgg
cattgacgctgaggtgc------------
>OTU1502
gtgccagccgccgcggtaatacggggggagcaagcgttgttcggatttactgggcgtaaa
gggcgcgtaggcggcg-ccgcaagtcaattgtgaaatc-tccgggcttaactcggaaagg
tcaactgatact-gcgg-ggc-tagagtgcggaaggggcaactggaattctcggtgtagc
ggtgaaatgcgtagatatcgagaggaacacctg--cggcgaaggcgggttgctgggccga
cactgacgctgaggcgc------------
>OTU1625
gtgccagccgccgcggtaatacgtagggtgcaggcgttaatcggaattactgggcgtaaa
gcgtgcgcaggcggct-ctttaagtcagatgtgaaagc-cccgggcttaacctgggaatt
gcgtttgaaact-ggag-agc-tggagtgtggaagaggggggtggaattccaggtgtagc
agtgaaatgcgtagagatctggaggaacaccga--tggcgaaggcagccccctgggctaa
cactgacgctcatgcac------------
>OTU1751
gtgccagcagccgcggtaatacagaggtcccgagcgttgttcggattcactgggcgtaaa
gggtgcgtaggtggca-tgttaagtttgatgtgaaagc-tcagggcttaaccctgaaatg
gcattggatact-ggcg-tgc-tggaggtttggaggggggactggaattctcggtgtagc
agtgaaatgcgtagatatcgagaggaacaccag--tggcgaaggcgagtccctggacaac
acctgacactgaggcac------------
>OTU1805
gtgccagccgccgcggtaatacagaggtcccaagcgttgttcggattcactgggcgtaaa
gggtgcgtaggtggcc-gggtaagttcggtgtgaaagc-tcggagcttaactccgaaatg
gcattgaatact-atct-ggc-tggagggtcggaggggagactggaattctcggtgtagc
agtgaaatgcgtagatatcgagaggaacaccag--tggcgaaggcgagtctctggacgac
acctgacactgaggcac------------
>OTU2102
gtgccagccgccgcggtaagacagagggggcaagcgttgctcggaattactgggcgtaaa
gggcgcgtaggcggga-tggtaagtcggtcgtgaaatc-cctcggctcaaccgaggaacg
tcgatcgatact-actg-ttc-ttgagggttgcagaggagactggaattcccggtgtagc
ggtgaaatgtgtagagatcgggaggaacaccgg--tggcgaaggcgggtctctgggcaat
tcctgacgctgaggcgc------------
>OTU2252
gtgccagcagccgcggtaatacagagggggcaagcgttgttcggaattactgggcgtaaa
gggcgcgtaggcggcc-cgctaagtcgaacgtgaaatc-cccgagctcaactcgggaact
gcgtccgatact-ggcg-ggc-ttgaatccgggagagggatgcggaattccaggtgtagc
ggtgaaatgcgtagatatctggaggaacaccgg--tggcgaaggcggcatcctggaccgg
tattgacgctgaggcgc------------
>OTU4881
gtgccagccgccgcggtaatacagagggtgcaagcgttgttcggaattattgggcgtaaa
gggcgtgtaggcggtc-tgctaagtcatgtgtgaaatc-cctcggcttaaccgaggaacg
acgcatgaaact-ggca-agc-tagagtaccaaagagggtggtggaattcccggtgtagc
ggtgaaatgcgtagatatcgggaggaacacctg--tggcgaaggcggccacctggttgga
tactgacgctgagacgc------------
>OTU5239
gtgccagcagccgcggtaatacgtagggtgcgagcgttaatcggaattactgggcgtaaa
gtgtgcgcaggcggct-gagcaagtcgagtgtgaaatc-cccgggcttaacttgggaatt
gcgctcgaaact-actt-ggc-tcgagtgtggcagaggaaggtggaattccaggtgtagc
ggtgaaatgcgtagagatctggaggaacaccga--tggcgaaggcagccttctgggccaa
cactgacgctcatgcac------------
>OTU6118
gtgccagccgccgcggtaatacggggggggcaagcgttgttcggaattactgggcgtaaa
gggcgcgtaggcggtg-gatcaagtcaggcgtgaaagc-cccgggctcaacctgggaacc
gcgcttgagact-ggtg-cgc-tagagttcgggagaggatggtggaattcccagtgtaga
ggtgaaattcgtagatattgggaagaacaccga--tggcgaaggcagccatctggaccga
cactgacgctgaggcgc------------
>OTU6534
gtgccagcagccgcggtaatacgtaggtggcaagcgttatccggaattattgggcgtaaa
gcgcgcgcaggtggtt-ccttaagtctgatgtgaaagc-ccacggctcaaccgtggaggg
tcattggaaact-gggg-aac-ttgagtgcagaagaggatagtggaattccaagtgtagc
ggtgaaatgcgtagagatttggaggaacaccag--tggcgaaggcgactatctggtctgt
aactgacactgaggcgc------------
>OTU7918
gtgccagccgccgcggtaatacgtaggtggcaagcgttgtccggaattattgggcgtaaa
gcgcgcgcaggcggtt-ctttaagtctgatgtgaaagc-ccacggctcaaccgtggaggg
tcattggaaact-ggag-aac-ttgggtacagaagaggaaagcggaattccacgtgtagc
ggtg-aatgcgtagagatgtggaggaacaccgg--tggcgaaggcggctttctggtctgt
aactgacgctgaggcgcg-----------
>OTU10844
gtgccagcagccgcggtaatacgaagggtgcaagcgttaatcggaattactgggcgtaaa
gcgcgcgtaggtggtt-aggtaagttggatgtgaaagc-cctgggctcaacctgggaact
gcatccaaaact-gctt-ggc-tagagtacggtagagggtagtggaatttcctgtgtagc
tgtgaaatgcgtagatataggaaggaacaccag--tggcgaaggcgactacctggactga
tactgacactgaggtgc------------
