# Supplementary material for: Specialized metabolic functions of keystone taxa sustain soil microbiome stability
Source: Microbiome. 2021 Jan 31;9:35. doi: 10.1186/s40168-020-00985-9 (PMC7849160; doi:10.1186/s40168-020-00985-9)
Supplement: Supplementary file 6 — Additional file 5:. The example data files and R codes for calculating βNTI metrics. [file 40168_2020_985_MOESM5_ESM.zip › Supplementary dataset for βNTI calculation/weighted_bNTI.csv]

	sample1	sample2	sample3	sample4	sample5	sample6
sample1	NA	NA	NA	NA	NA	NA
sample2	-0.746114346364107	NA	NA	NA	NA	NA
sample3	-0.671101830068139	-0.43575717279107	NA	NA	NA	NA
sample4	1.21452378925754	1.03512491709957	1.25596386375424	NA	NA	NA
sample5	0.532009076181466	0.400024407835025	0.581966754609553	0.781990520341384	NA	NA
sample6	0.343820022766993	0.244534283553934	0.396841773438177	0.0213702009633814	0.371717895172478	NA
